# Supplementary material for: The Effects and Mechanisms of Ti-Fu-Kang Decoction in Alleviating Central Fatigue: Insights from Network Pharmacology and Metabolomics
Source: Pharmaceuticals (Basel). 2025 Oct 14;18(10):1545. doi: 10.3390/ph18101545 (PMC12567221; doi:10.3390/ph18101545)
Supplement: Supplementary file 1 [file pharmaceuticals-18-01545-s001.zip]

Archive with 7 entries (7 files):
- Supplementary Table S1 compounds identified in the positive ion mode.xlsx
- Supplementary Table S2 compounds identified in the negative ion mode.xlsx
- Supplementary Table S3 30 active compounds of TFK and their network parameters.xlsx
- Supplementary Table S4 482 common targets of TFK and central fatigue.xlsx
- Supplementary Table S5 The results of GO enrichment.xlsx
- Supplementary Table S6 The results of KEGG enrichment.xlsx
- Supplementary Table S7 active compounds and their Mol ID.xlsx
