# Supplementary material for: The Effects and Mechanisms of Ti-Fu-Kang Decoction in Alleviating Central Fatigue: Insights from Network Pharmacology and Metabolomics
Source: Pharmaceuticals (Basel). 2025 Oct 14;18(10):1545. doi: 10.3390/ph18101545 (PMC12567221; doi:10.3390/ph18101545)
Supplement: Supplementary file 1 [file pharmaceuticals-18-01545-s001.zip › Supplementary Table S1 compounds identified in the positive ion mode.xlsx]

## Sheet: Table1
Supplementary Table S1: compounds identified in the positive ion mode
Formula	Neutral mass (Da)	Observed m/z	Mass error (ppm)	Observed RT (min)	Response
C16H14O6	302.079	303.089	9.4	19.63	5351702
C27H30O14	578.164	579.17	-1.9	19	804251
C21H22O10	434.121	435.13	3.9	18.59	521503
C18H16O7	344.09	345.099	7.2	19.63	336085
C28H34O9	514.22	515.229	2.1	30.99	323835
C22H22O10	446.121	447.129	1.7	19.64	309169
C26H30O7	454.199	455.208	3.8	32.47	242860
C27H30O15	594.158	595.165	-0.4	17.59	237086
C21H20O9	416.111	417.12	5	18.59	215227
C22H22O9	430.126	431.135	3.7	19.08	186244
C42H81NO8P	758.57	759.571	-7.9	57.03	183989
C16H14O6	302.079	303.089	7.4	18.21	153534
C22H22O7	398.137	399.147	7.1	34.7	151735
C28H32O14	592.179	593.184	-3.8	19.63	128301
C28H32O16	624.169	625.176	-0.9	14.94	86560
C20H20O7	372.121	373.131	8.6	36.97	85569
C17H16O5	300.1	301.108	2.3	20.63	81714
C22H24O9	432.142	433.152	6.2	36.68	73646
C15H20N2O	244.158	245.165	-1.3	6.98	73039
C22H22O11	462.116	463.125	4.1	17.64	72243
C21H22O5	354.147	355.155	2	27.41	72156
C20H20O8	388.116	389.126	8.4	30.02	67496
C5H12N4O3	176.091	177.097	-8.9	1.17	64145
C20H32O5	352.225	353.233	2.8	27.51	63974
C17H16O6	316.095	317.105	9.2	21.55	56297
C22H22O9	430.126	431.136	5.9	23.24	52768
C18H26O4	306.183	307.191	1.6	13.19	52521
C27H30O16	610.153	611.161	-0.1	13.18	50898
C27H30O14	578.164	579.171	0.4	18.53	50171
C21H20O10	432.106	433.117	8.6	16.97	46906
C21H20O10	432.106	433.117	8.6	16.97	46906
C21H20O10	432.106	433.117	8.6	16.97	46906
C21H22O8	402.131	403.14	2.5	33.31	46035
C28H32O16	624.169	625.176	-1.2	14.58	44764
C17H20N4O6	376.138	377.148	7.6	13.79	43587
C17H14O6	314.079	315.089	9.9	19.72	43015
C27H30O15	594.158	595.167	2.8	16.2	40449
C26H30O8	470.194	471.203	4.2	16.5	40035
C33H42O19	742.232	743.237	-3.5	16.95	38958
C12H12O3	204.079	205.086	-0.1	2.21	38659
C17H20O4	288.136	289.143	-0.4	5.62	38447
C22H24O9	432.142	433.152	6.4	34.28	36849
C22H18O7	394.105	395.115	5.9	19.64	35385
C42H66O15	810.44	811.452	5.7	22.19	35156
C15H12O2	224.084	225.091	0.6	7.91	34906
C26H32O9	488.205	489.213	2.8	27.16	31875
C26H32O8	472.21	473.219	4.3	31.74	30239
C16H16O6	304.095	305.105	9.6	22.32	29125
C27H32O14	580.179	581.186	-0.6	17.3	28160
C26H26O6	434.173	435.183	5.6	30.05	28099
C30H32O15	632.174	633.178	-4.7	19.64	24894
C27H30O14	578.164	579.172	2.7	16.91	24849
C36H36O17	740.195	741.201	-2.7	12.72	23597
C28H32O16	624.169	625.176	-0.6	19.19	23170
C21H16O7	380.09	381.1	8.7	18.6	22429
C48H78O18	942.519	943.521	-5.5	32.06	22090
C28H34O16	626.185	627.193	1.1	18.21	21824
C23H26O10	462.153	463.161	2	21.53	19190
C18H32O3	296.235	297.244	5.5	77.06	18257
C22H31N3O9S	513.178	514.187	2.4	18.97	18185
C22H31N3O9S	513.178	514.186	1.1	19.47	16795
C26H32O8	472.21	473.219	4.4	27.48	16598
C44H70O14	822.477	823.481	-3.4	34.5	15948
C27H30O16	610.153	611.164	5	16.87	14830
C4H7N3O	113.059	114.066	-4.6	1.45	14338
C30H48O2	440.365	441.375	4.9	29.08	13087
C30H46O4	470.34	471.349	3.3	22.64	12977
C21H20O10	432.106	433.117	10	16.5	12901
C20H20O6	356.126	357.136	6.5	18.78	12381
C26H30O10	502.184	503.192	2.4	15.11	11654
C42H68O12	764.471	765.475	-4.7	29.08	11409
C22H31N3O8S	497.183	498.192	3.6	22.54	10801
C21H20O11	448.101	449.111	8.2	15.56	10767
C23H20O10	456.106	457.117	8.3	14.08	10706
C27H32O16	612.169	613.179	4.5	18.12	10380
