# Supplementary material for: The Effects and Mechanisms of Ti-Fu-Kang Decoction in Alleviating Central Fatigue: Insights from Network Pharmacology and Metabolomics
Source: Pharmaceuticals (Basel). 2025 Oct 14;18(10):1545. doi: 10.3390/ph18101545 (PMC12567221; doi:10.3390/ph18101545)
Supplement: Supplementary file 1 [file pharmaceuticals-18-01545-s001.zip › Supplementary Table S2 compounds identified in the negative ion mode.xlsx]

## Sheet: Table1
Supplementary Table S2: compounds identified in the negative ion mode
Formula	Neutral mass (Da)	Observed m/z	Mass error (ppm)	Observed RT (min)	Response
C28H34O15	610.19	609.184	1.8	19.6	19426006
C27H32O14	580.179	579.171	-1.1	18.57	12248812
C27H32O14	580.179	579.171	-1.6	18.73	11939570
C28H34O15	610.19	609.184	1.8	20.18	6926407
C27H32O15	596.174	595.167	0.3	16.97	5353921
C6H8O7	192.027	191.02	2.4	1.82	4559889
C28H34O14	594.195	593.187	-0.8	23.24	3660640
C28H34O15	610.19	609.183	0.8	19.08	2973191
C28H34O15	610.19	609.183	0.8	19.08	2973191
C7H12O6	192.063	191.056	-1.6	1.05	2063414
C43H70O15	826.471	825.464	0.1	31.99	1678272
C26H30O8	470.194	469.187	0.4	30.05	1565251
C27H30O15	594.158	593.151	0.2	14.08	1559200
C43H70O15	826.471	825.465	0.5	33.39	1159134
C11H12O6	240.063	239.057	3.5	11.92	1145395
C27H32O15	596.174	595.167	0.2	16.37	1085421
C28H34O16	626.185	625.177	-0.3	18.19	830810
C37H60O10	664.419	663.411	0	31.99	788748
C43H70O15	826.471	825.465	0.6	33.03	776530
C45H72O16	868.482	867.475	-0.1	35.15	696933
C45H72O16	868.482	867.475	0.6	33.18	696804
C49H82O19	974.545	973.538	0	29.07	621288
C49H80O19	972.529	971.523	0.9	29.61	595434
C45H72O16	868.482	867.475	0.6	33.47	566504
C33H42O19	742.232	741.225	-0.3	16.27	566404
C26H30O12	534.174	533.171	8.3	1.28	525635
C23H24O11	476.132	475.126	2.2	20.65	504175
C27H30O14	578.164	577.156	-0.3	18.99	474193
C16H14O6	302.079	301.072	1.7	25.93	473610
C15H12O5	272.068	271.062	1.7	24.81	455834
C27H30O15	594.158	593.152	0.8	17.59	402557
C4H6O5	134.022	133.014	-1.8	1.22	337280
C16H18O9	354.095	353.089	3.7	12.17	313178
C33H42O19	742.232	741.225	-0.1	15.11	297161
C16H18O9	354.095	353.089	2.5	11.96	271576
C16H12O5	284.068	283.062	2.1	16.59	270206
C23H28O10	464.168	463.162	1.6	22.65	266431
C26H32O9	488.205	487.198	0.5	27.16	252825
C26H32O8	472.21	471.202	0.1	30.95	238948
C16H12O5	284.068	283.062	3.5	22.79	230895
C26H30O7	454.199	453.192	0.4	32.47	226909
C20H18O10	418.09	417.084	4.1	21.41	210231
C21H20O12	464.095	463.089	1.7	17.36	208652
C20H22O6	358.142	357.135	2.2	25.15	204928
C9H12N2O6	244.07	243.063	2.2	3.85	204624
C10H13N5O5	283.092	282.085	1.8	6.83	192316
C36H58O8	618.413	617.406	0.3	31.99	175792
C42H68O13	780.466	779.458	-0.6	31.98	173187
C6H12O7	196.058	195.051	-0.1	0.98	142537
C28H32O16	624.169	623.163	1.4	14.95	139074
C3H4O3	88.016	87.0084	-3.7	1.85	135665
C21H20O12	464.095	463.089	0.9	17.11	126023
C27H30O15	594.158	593.152	1.9	11.93	118970
C42H66O15	810.44	809.433	0.3	21.99	117055
C42H68O13	780.466	779.458	-0.4	33.39	115622
C26H32O9	488.205	487.198	0.9	28.01	113919
C42H68O13	780.466	779.459	-0.1	33.03	111871
C16H14O6	302.079	301.072	0.6	19.9	110747
C20H18O10	418.09	417.084	3.3	22.66	109891
C26H32O8	472.21	471.203	1.6	31.74	109147
C27H30O16	610.153	609.148	3.4	16.87	109124
C18H32O2	280.24	279.233	0.3	59	108163
C47H74O17	910.493	909.489	3.5	37.28	102686
C27H30O14	578.164	577.158	2	21.5	98512
C27H30O14	578.164	577.158	2	21.5	98512
C27H30O16	610.153	609.148	3.7	13.18	95181
C4H6O5	134.022	133.014	-2	1.5	92952
C27H30O16	610.153	609.149	4.6	17.18	89622
C36H36O17	740.195	739.189	1.1	12.71	89548
C19H30O9	402.189	401.182	0.6	16.16	85110
C16H12O5	284.068	283.062	2.5	19.33	81617
C28H32O16	624.169	623.163	1.5	14.58	77243
C26H30O10	502.184	501.177	0.1	22.48	69967
C4H4O4	116.011	115.003	-2.7	1.2	69961
C6H14O6	182.079	181.072	-1.1	0.97	68708
C20H20O6	356.126	355.119	0	25.64	68059
C10H10O4	194.058	193.051	1.3	16.16	67748
C18H32O2	280.24	279.233	1.9	60.31	67512
C21H22O10	434.121	433.115	2.4	14.58	66898
C18H32O2	280.24	279.233	1.1	53.19	66166
C8H8O4	168.042	167.035	2	11.52	65322
C27H30O15	594.158	593.152	2	16.2	65144
C27H30O14	578.164	577.158	2.3	21.14	64236
C42H68O13	780.466	779.459	0.3	31.52	62696
C4H6O2	86.0368	85.0292	-3.5	1.85	62106
C11H12N2O2	204.09	203.083	-0.6	9.28	61944
C27H32O16	612.169	611.163	1.4	18.18	61314
C22H22O11	462.116	461.109	1	17.64	60693
C18H32O2	280.24	279.233	1	63.22	57260
C16H12O7	316.058	315.051	1.1	26.42	55587
C47H74O17	910.493	909.488	2.7	36.48	53474
C8H6O3	150.032	149.025	1.8	3.33	52580
C18H36O2	284.272	283.265	1.6	61.92	52385
C24H42O21	666.222	665.216	1.3	3.3	51234
C17H18O5	302.115	301.108	0.9	22.65	48428
C9H6O3	162.032	161.025	2.7	15.37	45386
C36H56O10	648.387	647.381	1.7	22.89	44130
C9H8O4	180.042	179.036	5	12.51	42285
C43H70O14	810.477	809.47	1.1	34.15	42203
C19H24O5	332.162	331.155	1	25.74	41921
C27H30O15	594.158	593.153	2.5	18.31	41477
C26H30O13	550.169	549.16	-1.9	26	39879
C6H12O6	180.063	179.056	-0.4	1.46	38515
C6H12O6	180.063	179.056	0.3	1.1	38172
C19H18O6	342.11	341.104	2.3	15.32	38014
C44H70O14	822.477	821.469	-0.8	35.15	37425
C16H14O4	270.089	269.082	1.9	33.62	36829
C20H20O6	356.126	355.119	1.4	27.21	35594
C28H34O9	514.22	513.212	-1.4	32.47	35544
C23H24O11	476.132	475.126	2.2	21.2	34405
C9H8O4	180.042	179.036	3.7	11.92	30730
C17H16O5	300.1	299.093	1.6	23.83	30307
C26H30O11	518.179	517.172	0.5	20.18	30036
C6H14N4O2	174.112	173.104	-0.6	0.95	29850
C48H78O18	942.519	941.513	1.9	32.05	29239
C23H24O13	508.122	507.113	-3	18.83	27889
C14H20N2O3	264.147	263.14	1.1	11.34	26379
C30H32O15	632.174	631.165	-3.5	6.47	25694
C22H22O12	478.111	477.107	7.4	19.11	25586
C27H30O14	578.164	577.157	0.8	16.82	25412
C18H10N2O4	318.064	317.055	-6.5	0.98	25269
C7H8O2	124.052	123.045	-0.1	11.52	25219
C26H34O11	522.21	521.202	-1.5	16.71	25166
C43H68O16	840.451	839.444	0.9	32.12	24315
C4H8N2O3	132.053	131.046	-5.6	0.93	23892
C28H32O16	624.169	623.164	3.6	19.15	23737
C5H5N5	135.054	134.047	0.6	5.35	23332
C22H22O9	430.126	429.121	3.6	21.49	22968
C21H20O12	464.095	463.092	8.1	16.71	22317
C7H6O3	138.032	137.025	1.2	17.1	20482
C9H16O4	188.105	187.097	-2.5	18.7	20337
C26H30O8	470.194	469.188	1.9	31.19	20271
C21H20O10	432.106	431.099	2.7	16.68	19840
C11H20O6	248.126	247.119	0.9	14.96	18058
C26H34O12	538.205	537.198	1	15.13	17829
C26H32O11	520.194	519.187	0.3	18.27	17570
C22H28O10	452.168	451.159	-4.9	22.79	17337
C15H18O3	246.126	245.119	1.8	35.48	16913
C16H14O5	286.084	285.077	1.5	22.68	16792
C12H22O4	230.152	229.145	1.4	27.48	16691
C7H6O4	154.027	153.02	1.8	7.47	16581
C16H32O2	256.24	255.233	1.9	56.65	15728
C16H14O5	286.084	285.077	-0.2	23.23	15039
C22H22O10	446.121	445.115	2.8	16.59	14929
C29H38O15	626.221	625.214	0.8	23.93	14159
C42H68O13	780.466	779.458	-1.1	32.49	14148
C7H6O3	138.032	137.024	0.9	7.59	14125
C15H10O5	270.053	269.046	1.7	23.94	14023
C22H22O9	430.126	429.123	9.1	6.21	13726
C20H20O8	388.116	387.111	5.2	16.08	13580
C47H78O19	946.514	945.507	0.8	25.97	13386
C10H13N5O4	267.097	266.091	7.6	6.69	13358
C15H12O6	288.063	287.057	2.3	21.96	13342
C11H10O5	222.053	221.046	2.3	16.61	13118
C9H10O2	150.068	149.061	2.7	11.92	13042
C21H34O11	462.21	461.204	1.5	14.35	12815
C19H18O6	342.11	341.103	1.3	7.83	12576
C17H20N4O6	376.138	375.129	-5.2	7.29	12477
C37H40N2O6	608.289	607.283	2	20.8	12453
C17H14O7	330.074	329.067	2.6	22.38	12252
C19H18O5	326.115	325.105	-9.4	15.72	11865
C10H8O5	208.037	207.03	2.4	14.87	11721
C16H12O6	300.063	299.057	2.2	26.35	11411
C20H24O7	376.152	375.146	3.1	13.79	11383
C8H6O4	166.027	165.02	1.8	11.2	11273
C9H10O3	166.063	165.056	3	14.39	11091
C7H6O4	154.027	153.02	1.5	8.23	10992
C16H14O4	270.089	269.083	3	34.85	10890
C8H8O2	136.052	135.046	3	12.51	10831
C10H12O3	180.079	179.071	-1.3	20.35	10607
C6H12O6	180.063	179.055	-3.5	7.3	10359
C10H10O4	194.058	193.051	4.1	14.35	10171
