# Supplementary material for: The Effects and Mechanisms of Ti-Fu-Kang Decoction in Alleviating Central Fatigue: Insights from Network Pharmacology and Metabolomics
Source: Pharmaceuticals (Basel). 2025 Oct 14;18(10):1545. doi: 10.3390/ph18101545 (PMC12567221; doi:10.3390/ph18101545)
Supplement: Supplementary file 1 [file pharmaceuticals-18-01545-s001.zip › Supplementary Table S3 30 active compounds of TFK and their network parameters.xlsx]

## Sheet: Table1
Supplementary Table S3: 30 active compounds of TFK and their network parameters
Molecule Name	OB	DL
Wogonin	30.68	0.23
Jaranol	50.83	0.29
Isorhamnetin	49.6	0.31
9,10-dimethoxypterocarpan-3-O-β-D-glucoside	36.74	0.92
(6aR,11aR)-9,10-dimethoxy-6a,11a-dihydro-6H-benzofurano[3,2-c]chromen-3-ol	64.26	0.42
Bifendate	31.1	0.67
Isoflavanone	109.99	0.3
Isomucronulatol-7,2'-di-O-glucoside	49.28	0.62
Acacetin	34.97	0.24
Sinensetin	50.56	0.45
Ammidin	34.55	0.22
Scopolin	56.45	0.39
Isovitexin	31.29	0.72
Medicarpin	49.22	0.34
Naringenin	59.29	0.21
3,5,6,7-tetramethoxy-2-(3,4,5-trimethoxyphenyl)chromone	31.97	0.59
Sainfuran	79.91	0.23
5,7-dihydroxy-2-(3-hydroxy-4-methoxyphenyl)chroman-4-one	47.74	0.27
Eriodictyol	71.79	0.24
Nobiletin	61.67	0.52
Obacunoic acid	35.59	0.51
Tetramethoxyluteolin	43.68	0.37
4-[(2S,3R)-5-[(E)-3-hydroxyprop-1-enyl]-7-methoxy-3-methylol-2,3-dihydrobenzofuran-2-yl]-2-methoxy-phenol	50.76	0.39
Calycosin-7-O-beta-D-glucopyranoside	41.6	0.81
Cubebin	57.13	0.64
Obacunone	43.29	0.77
Marmin	38.23	0.31
Isosakuranetin-7-rutinoside	41.24	0.72
Prangenin	43.6	0.29
Prangenin hydrate	72.63	0.29
