# Supplementary material for: The Effects and Mechanisms of Ti-Fu-Kang Decoction in Alleviating Central Fatigue: Insights from Network Pharmacology and Metabolomics
Source: Pharmaceuticals (Basel). 2025 Oct 14;18(10):1545. doi: 10.3390/ph18101545 (PMC12567221; doi:10.3390/ph18101545)
Supplement: Supplementary file 1 [file pharmaceuticals-18-01545-s001.zip › Supplementary Table S4 482 common targets of TFK and central fatigue.xlsx]

## Sheet: Table 3
Supplementary Table S4: 482 common targets of TFK and central fatigue
Number	Gene name	Number	Gene name
1	ESR1	242	PLK1
2	AKR1C1	243	NEK2
3	CYP1B1	244	AXL
4	SHBG	245	KCNA3
5	CYP19A1	246	SYK
6	ESR2	247	GCGR
7	ABCB1	248	GLO1
8	ABCC1	249	SLC29A1
9	ABCG2	250	SLC5A2
10	MTTP	251	SLC28A2
11	CYP1A2	252	ADK
12	CHUK	253	MAP2K1
13	IKBKB	254	MGMT
14	IL6	255	ABL1
15	NFE2L2	256	PDGFRA
16	NFKB1	257	PDGFRB
17	IL1B	258	MMP8
18	MDM2	259	PTPN1
19	SLC2A1	260	RET
20	TP53	261	CCND3
21	TNF	262	CCND2
22	TNFRSF1B	263	FGFR1
23	COL2A1	264	ERN1
24	ADAMTS4	265	COMT
25	KEAP1	266	JAK3
26	PTGS2	267	VCP
27	MMP3	268	MIF
28	MMP9	269	PIK3CD
29	MMP13	270	PIK3CB
30	NOS2	271	PIK3CA
31	CASP3	272	AURKA
32	RB1	273	HTT
33	BAX	274	ADAM17
34	PARP1	275	BMP1
35	BCL2	276	MMP7
36	CASP9	277	ADAM10
37	PPARA	278	ALPL
38	ADIPOQ	279	PLAA
39	MCL1	280	GRM4
40	AR	281	EZR
41	CALM3	282	TUBB3
42	CDK2	283	CTSS
43	PRSS1	284	LNPEP
44	PTGS1	285	CASP7
45	SCN5A	286	PRKDC
46	GSK3B	287	ANPEP
47	CCNA2	288	HDAC3
48	CHEK1	289	HDAC2
49	DPP4	290	RPS6KA1
50	PIM1	291	OXTR
51	MAPK14	292	AVPR1A
52	PPARG	293	HSP90AB1
53	CA2	294	PDE8B
54	NCOA2	295	DNMT3A
55	CAMK2G	296	CTSC
56	CSK	297	CTSK
57	CASP8	298	EP300
58	KDR	299	CREBBP
59	MET	300	CYP11B1
60	HTR1A	301	CYP11B2
61	KCNA5	302	GRM5
62	ADRB2	303	KAT2B
63	ADRA1B	304	TLR9
64	F7	305	TBXAS1
65	NCOA1	306	P2RX7
66	KCNH2	307	C5AR1
67	ACHE	308	ECE1
68	CYP3A4	309	SIRT2
69	NR1I2	310	GABRB3
70	IL10	311	GABRG2
71	BAK1	312	GABRA5
72	E2F1	313	PGR
73	FOXM1	314	PSEN2
74	SOD2	315	PSEN1
75	ADRA1A	316	CDK7
76	CHRM1	317	CCNH
77	LHCGR	318	MST1R
78	TNFRSF11B	319	CACNA1B
79	OPRM1	320	GABRA3
80	MAPK10	321	GABRA2
81	RXRA	322	FAAH
82	SLC6A3	323	ACE
83	SLC6A4	324	CSF1R
84	ADRA1D	325	GCK
85	CHRM2	326	CXCR3
86	CHRM3	327	CTSG
87	DRD1	328	XPO1
88	CHRNA7	329	TGFBR1
89	NLRP3	330	CXCR2
90	AKT1	331	BDKRB2
91	MTOR	332	HRH1
92	PKD2	333	PDE10A
93	TGM2	334	MC4R
94	IFNG	335	GUSB
95	IL2	336	JAK1
96	NQO1	337	JAK2
97	HMOX1	338	TYK2
98	FAS	339	EPHX1
99	CCND1	340	CRHR1
100	BGLAP	341	FGFR3
101	BMP2	342	LGALS3
102	BMP4	343	LGALS1
103	RUNX2	344	SIGMAR1
104	CCK	345	HTR6
105	CCNE1	346	MT-ND4
106	CDK4	347	NTRK1
107	CDKN1A	348	ADRA2A
108	CREB1	349	ADRA2C
109	CTNNB1	350	HDAC1
110	CYP1A1	351	CSNK1D
111	DHFR	352	TAAR1
112	EPHB2	353	MCHR1
113	GDNF	354	HSF1
114	GHSR	355	PTK2B
115	HRAS	356	DYRK1A
116	CXCL8	357	CCR2
117	JUN	358	PPOX
118	MTRR	359	PTGER4
119	NOS1	360	PTGER2
120	NOS3	361	CNR1
121	PLA2G4A	362	CNR2
122	PPARD	363	SRD5A1
123	MAPK8	364	HRH3
124	RAF1	365	MANBA
125	SPP1	366	HSPA8
126	TIMP1	367	GAPDH
127	VCAM1	368	HSPA5
128	FADD	369	ALDH2
129	CD163	370	HK2
130	MYCN	371	HK1
131	CDK9	372	ADA
132	CCL2	373	GAA
133	HMGB1	374	AHCY
134	MYC	375	PNP
135	GATA1	376	IDO1
136	PON2	377	PDE4D
137	MAPK9	378	DAO
138	PRKCD	379	TYMS
139	PTHLH	380	CYP17A1
140	HOXD13	381	PDE4A
141	F8	382	KCNMA1
142	FLNA	383	IRAK4
143	HABP2	384	GRIA1
144	MAP2K4	385	POLB
145	SLC25A26	386	KLK2
146	STAT1	387	SERPINE1
147	IL13	388	CTSB
148	IL5	389	DYRK1B
149	SELE	390	ESRRB
150	VEGFA	391	IGFBP3
151	CASP1	392	F3
152	APOB	393	BCL2L1
153	BDNF	394	CYP2C9
154	LDLR	395	PGF
155	RAPGEF1	396	EDNRA
156	TBK1	397	SNCA
157	GSTP1	398	HNF4A
158	HSD3B1	399	SIRT1
159	HSD3B2	400	NR1H3
160	MME	401	ADCY5
161	MMP2	402	GRM2
162	CFTR	403	DNMT1
163	GABRA1	404	PGD
164	RELA	405	MMP14
165	TNFSF15	406	TDP1
166	TP63	407	NAT1
167	MMP1	408	SGK1
168	FN1	409	HIF1A
169	PYGM	410	AMPD2
170	AKR1B1	411	AMPD3
171	MAOB	412	AGTR1
172	GRIA2	413	FLT1
173	NCF1	414	P2RX3
174	HTR3A	415	EDNRB
175	FASN	416	FOLH1
176	FASLG	417	ITGB1
177	MAPK3	418	ITGA4
178	MAPK1	419	IMPDH1
179	SOD1	420	KIF11
180	CAT	421	ACE2
181	HMGCR	422	HTR2B
182	UGT1A1	423	IMPDH2
183	SREBF1	424	LTA4H
184	GSR	425	ADH5
185	ABAT	426	CTSA
186	FLT3	427	ELANE
187	KIT	428	ITGA2
188	NTRK2	429	AMPD1
189	XDH	430	ROCK1
190	CDK1	431	TKT
191	EGFR	432	CCKBR
192	CA4	433	CTSL
193	PIK3CG	434	CMA1
194	ADORA1	435	PRKCA
195	ADORA2A	436	SORD
196	CDK5R1	437	ACVRL1
197	CDK5	438	HDAC6
198	CCNB1	439	CTSD
199	CDK6	440	S1PR1
200	TERT	441	PDPK1
201	DAPK1	442	PPP1CC
202	LCK	443	PPP2CA
203	MMP12	444	NR3C1
204	CD38	445	HSD11B1
205	TOP1	446	ROS1
206	ARG1	447	PRKCG
207	MAPT	448	PRKCB
208	TOP2A	449	PRKCE
209	INSR	450	PRKCQ
210	DRD4	451	SLC6A2
211	MYLK	452	TDP2
212	MPO	453	PDE2A
213	PIK3R1	454	CHEK2
214	PYGL	455	CAPN1
215	CA3	456	ITK
216	APEX1	457	FCER2
217	AKR1A1	458	PI4KB
218	GPR35	459	EPHB4
219	ODC1	460	ZAP70
220	HSP90AA1	461	STAT5A
221	ALOX5	462	DRD2
222	CXCR1	463	HTR2A
223	PLA2G2A	464	HTR7
224	SRC	465	CCR1
225	APP	466	SCN9A
226	HSP90B1	467	SERPINA6
227	TTR	468	HDAC4
228	NOX4	469	LRRK2
229	AVPR2	470	PSMB8
230	BCHE	471	F2R
231	BACE1	472	LIPE
232	PDE5A	473	NAMPT
233	PLG	474	DRD3
234	ALK	475	SLC28A3
235	IGF1R	476	MAG
236	TYR	477	TLR4
237	AHR	478	BRD4
238	F2	479	RPS6KB1
239	MAOA	480	CCR4
240	AURKB	481	WNT3A
241	PTK2	482	HTR1B
