# Supplementary material for: The Effects and Mechanisms of Ti-Fu-Kang Decoction in Alleviating Central Fatigue: Insights from Network Pharmacology and Metabolomics
Source: Pharmaceuticals (Basel). 2025 Oct 14;18(10):1545. doi: 10.3390/ph18101545 (PMC12567221; doi:10.3390/ph18101545)
Supplement: Supplementary file 1 [file pharmaceuticals-18-01545-s001.zip › Supplementary Table S5 The results of GO enrichment.xlsx]

## Sheet: Sheet1
Supplementary Table S6: The results of GO enrichment
ID	Subgroup	GO term	GeneRatio	pvalue	qvalue
GO:0062197	BP	cellular response to chemical stress	24/53	4.04e-28	4.04e-25
GO:0070997	BP	neuron death	23/53	8.31e-26	3.45e-23
GO:0006979	BP	response to oxidative stress	24/53	1.03e-25	3.45e-23
GO:0071214	BP	cellular response to abiotic stimulus	22/53	4.13e-25	8.28e-23
GO:0104004	BP	cellular response to environmental stimulus	22/53	4.13e-25	8.28e-23
GO:0034599	BP	cellular response to oxidative stress	21/53	6.82e-25	1.14e-22
GO:0048660	BP	regulation of smooth muscle cell proliferation	18/53	4.99e-24	7.13e-22
GO:0048659	BP	smooth muscle cell proliferation	18/53	7.59e-24	9.44e-22
GO:1901214	BP	regulation of neuron death	21/53	8.86e-24	9.44e-22
GO:0009314	BP	response to radiation	23/53	9.43e-24	9.44e-22
GO:0009411	BP	response to UV	17/53	1.74e-23	1.58e-21
GO:0033002	BP	muscle cell proliferation	19/53	6.43e-23	5.36e-21
GO:0071216	BP	cellular response to biotic stimulus	19/53	1.86e-22	1.43e-20
GO:0030099	BP	myeloid cell differentiation	21/53	9.99e-22	7.15e-20
GO:0000302	BP	response to reactive oxygen species	17/53	4.27e-21	2.85e-19
GO:0051402	BP	neuron apoptotic process	18/53	5.07e-21	3.13e-19
GO:0048732	BP	gland development	21/53	5.31e-21	3.13e-19
GO:0048661	BP	positive regulation of smooth muscle cell proliferation	14/53	7.85e-21	4.37e-19
GO:0009416	BP	response to light stimulus	19/53	9.71e-21	5.11e-19
GO:0071222	BP	cellular response to lipopolysaccharide	17/53	1.84e-20	9.22e-19
GO:0050673	BP	epithelial cell proliferation	21/53	3.2e-20	1.53e-18
GO:0071219	BP	cellular response to molecule of bacterial origin	17/53	4.56e-20	2.07e-18
GO:0097193	BP	intrinsic apoptotic signaling pathway	18/53	8.51e-20	3.7e-18
GO:1901653	BP	cellular response to peptide	19/53	1.66e-19	6.92e-18
GO:0002573	BP	myeloid leukocyte differentiation	16/53	5.72e-19	2.2e-17
GO:0043523	BP	regulation of neuron apoptotic process	16/53	5.72e-19	2.2e-17
GO:0032496	BP	response to lipopolysaccharide	18/53	8.58e-19	3.18e-17
GO:0043434	BP	response to peptide hormone	19/53	1.61e-18	5.75e-17
GO:0002237	BP	response to molecule of bacterial origin	18/53	2.51e-18	8.65e-17
GO:0048511	BP	rhythmic process	17/53	3.53e-18	1.18e-16
GO:2001233	BP	regulation of apoptotic signaling pathway	18/53	4.94e-18	1.59e-16
GO:0009612	BP	response to mechanical stimulus	15/53	1.36e-17	4.24e-16
GO:1901215	BP	negative regulation of neuron death	15/53	2.22e-17	6.73e-16
GO:0051098	BP	regulation of binding	17/53	1.17e-16	3.45e-15
GO:1903829	BP	positive regulation of protein localization	18/53	1.34e-16	3.84e-15
GO:0018105	BP	peptidyl-serine phosphorylation	16/53	1.86e-16	5.05e-15
GO:0034614	BP	cellular response to reactive oxygen species	13/53	1.87e-16	5.05e-15
GO:2000630	BP	positive regulation of miRNA metabolic process	10/53	3.94e-16	1.04e-14
GO:0018209	BP	peptidyl-serine modification	16/53	4.72e-16	1.21e-14
GO:0001819	BP	positive regulation of cytokine production	18/53	4.97e-16	1.24e-14
GO:0032868	BP	response to insulin	15/53	5.18e-16	1.27e-14
GO:0048545	BP	response to steroid hormone	16/53	6.55e-16	1.56e-14
GO:0050678	BP	regulation of epithelial cell proliferation	17/53	6.96e-16	1.62e-14
GO:0009410	BP	response to xenobiotic stimulus	17/53	1.41e-15	3.2e-14
GO:0051222	BP	positive regulation of protein transport	15/53	1.94e-15	4.32e-14
GO:2001234	BP	negative regulation of apoptotic signaling pathway	14/53	1.98e-15	4.32e-14
GO:0051090	BP	regulation of DNA-binding transcription factor activity	17/53	3.19e-15	6.8e-14
GO:0071375	BP	cellular response to peptide hormone stimulus	15/53	3.5e-15	7.31e-14
GO:0071478	BP	cellular response to radiation	13/53	3.9e-15	7.98e-14
GO:1904951	BP	positive regulation of establishment of protein localization	15/53	4.25e-15	8.5e-14
GO:0031667	BP	response to nutrient levels	17/53	6.49e-15	1.27e-13
GO:0034612	BP	response to tumor necrosis factor	14/53	6.59e-15	1.27e-13
GO:2000628	BP	regulation of miRNA metabolic process	10/53	7.66e-15	1.45e-13
GO:0051091	BP	positive regulation of DNA-binding transcription factor activity	14/53	1.25e-14	2.32e-13
GO:0033674	BP	positive regulation of kinase activity	17/53	1.37e-14	2.49e-13
GO:0045860	BP	positive regulation of protein kinase activity	16/53	1.86e-14	3.32e-13
GO:0010506	BP	regulation of autophagy	15/53	1.96e-14	3.45e-13
GO:0050679	BP	positive regulation of epithelial cell proliferation	13/53	3.55e-14	6.12e-13
GO:0048145	BP	regulation of fibroblast proliferation	10/53	4.15e-14	7.05e-13
GO:0034644	BP	cellular response to UV	10/53	5.26e-14	8.77e-13
GO:0010586	BP	miRNA metabolic process	10/53	5.9e-14	9.68e-13
GO:0071356	BP	cellular response to tumor necrosis factor	13/53	6.23e-14	1.01e-12
GO:0051054	BP	positive regulation of DNA metabolic process	14/53	6.86e-14	1.09e-12
GO:0051403	BP	stress-activated MAPK cascade	13/53	8.18e-14	1.28e-12
GO:0045428	BP	regulation of nitric oxide biosynthetic process	9/53	9.49e-14	1.46e-12
GO:0036293	BP	response to decreased oxygen levels	14/53	9.83e-14	1.49e-12
GO:0042063	BP	gliogenesis	14/53	1.03e-13	1.54e-12
GO:0031098	BP	stress-activated protein kinase signaling cascade	13/53	1.19e-13	1.75e-12
GO:0080164	BP	regulation of nitric oxide metabolic process	9/53	1.49e-13	2.16e-12
GO:0070555	BP	response to interleukin-1	11/53	1.56e-13	2.23e-12
GO:0036473	BP	cell death in response to oxidative stress	10/53	1.75e-13	2.47e-12
GO:0010212	BP	response to ionizing radiation	11/53	1.83e-13	2.54e-12
GO:0048144	BP	fibroblast proliferation	10/53	2.37e-13	3.22e-12
GO:0045429	BP	positive regulation of nitric oxide biosynthetic process	8/53	2.41e-13	3.22e-12
GO:0019221	BP	cytokine-mediated signaling pathway	16/53	2.41e-13	3.22e-12
GO:0050727	BP	regulation of inflammatory response	15/53	2.91e-13	3.83e-12
GO:0070482	BP	response to oxygen levels	14/53	3.21e-13	4.18e-12
GO:1901654	BP	response to ketone	12/53	3.46e-13	4.42e-12
GO:0062012	BP	regulation of small molecule metabolic process	14/53	3.48e-13	4.42e-12
GO:1904407	BP	positive regulation of nitric oxide metabolic process	8/53	3.61e-13	4.51e-12
GO:0033138	BP	positive regulation of peptidyl-serine phosphorylation	10/53	3.85e-13	4.76e-12
GO:0032869	BP	cellular response to insulin stimulus	12/53	4.11e-13	5.01e-12
GO:0043524	BP	negative regulation of neuron apoptotic process	11/53	4.15e-13	5.01e-12
GO:0001503	BP	ossification	15/53	4.87e-13	5.8e-12
GO:0051972	BP	regulation of telomerase activity	8/53	6.36e-13	7.4e-12
GO:1902895	BP	positive regulation of miRNA transcription	8/53	6.36e-13	7.4e-12
GO:0006809	BP	nitric oxide biosynthetic process	9/53	6.47e-13	7.45e-12
GO:0043491	BP	protein kinase B signaling	12/53	7.19e-13	8.18e-12
GO:0010038	BP	response to metal ion	14/53	7.88e-13	8.87e-12
GO:0031960	BP	response to corticosteroid	11/53	8.89e-13	9.89e-12
GO:0035094	BP	response to nicotine	8/53	9.08e-13	9.98e-12
GO:0097191	BP	extrinsic apoptotic signaling pathway	12/53	9.92e-13	1.08e-11
GO:0010001	BP	glial cell differentiation	12/53	1.16e-12	1.25e-11
GO:2000278	BP	regulation of DNA biosynthetic process	10/53	1.22e-12	1.3e-11
GO:0001666	BP	response to hypoxia	13/53	1.26e-12	1.32e-11
GO:0046209	BP	nitric oxide metabolic process	9/53	1.31e-12	1.37e-11
GO:2001242	BP	regulation of intrinsic apoptotic signaling pathway	11/53	1.4e-12	1.45e-11
GO:0071482	BP	cellular response to light stimulus	10/53	1.44e-12	1.48e-11
GO:2001057	BP	reactive nitrogen species metabolic process	9/53	1.47e-12	1.49e-11
GO:0032103	BP	positive regulation of response to external stimulus	15/53	1.5e-12	1.51e-11
GO:0048146	BP	positive regulation of fibroblast proliferation	8/53	1.77e-12	1.75e-11
GO:1900182	BP	positive regulation of protein localization to nucleus	9/53	2.28e-12	2.23e-11
GO:0007178	BP	transmembrane receptor protein serine/threonine kinase signaling pathway	14/53	2.33e-12	2.26e-11
GO:1904645	BP	response to amyloid-beta	8/53	2.42e-12	2.33e-11
GO:0071900	BP	regulation of protein serine/threonine kinase activity	14/53	2.76e-12	2.63e-11
GO:0050900	BP	leukocyte migration	14/53	3.06e-12	2.89e-11
GO:0048863	BP	stem cell differentiation	12/53	3.3e-12	3.07e-11
GO:0006109	BP	regulation of carbohydrate metabolic process	11/53	3.31e-12	3.07e-11
GO:0043467	BP	regulation of generation of precursor metabolites and energy	10/53	3.43e-12	3.15e-11
GO:1900180	BP	regulation of protein localization to nucleus	10/53	3.7e-12	3.37e-11
GO:0043410	BP	positive regulation of MAPK cascade	15/53	3.9e-12	3.52e-11
GO:0031647	BP	regulation of protein stability	13/53	4.1e-12	3.66e-11
GO:1904705	BP	regulation of vascular associated smooth muscle cell proliferation	9/53	4.22e-12	3.73e-11
GO:1904019	BP	epithelial cell apoptotic process	10/53	4.29e-12	3.77e-11
GO:0009615	BP	response to virus	14/53	4.41e-12	3.84e-11
GO:0030879	BP	mammary gland development	10/53	4.62e-12	3.98e-11
GO:1990874	BP	vascular associated smooth muscle cell proliferation	9/53	5.13e-12	4.39e-11
GO:1902893	BP	regulation of miRNA transcription	8/53	5.78e-12	4.9e-11
GO:0032386	BP	regulation of intracellular transport	13/53	6.23e-12	5.24e-11
GO:0071897	BP	DNA biosynthetic process	11/53	6.54e-12	5.39e-11
GO:0033135	BP	regulation of peptidyl-serine phosphorylation	10/53	6.6e-12	5.39e-11
GO:0046824	BP	positive regulation of nucleocytoplasmic transport	8/53	6.62e-12	5.39e-11
GO:0061614	BP	miRNA transcription	8/53	6.62e-12	5.39e-11
GO:0070371	BP	ERK1 and ERK2 cascade	13/53	7.23e-12	5.83e-11
GO:0043393	BP	regulation of protein binding	11/53	7.3e-12	5.85e-11
GO:2001237	BP	negative regulation of extrinsic apoptotic signaling pathway	9/53	7.49e-12	5.93e-11
GO:0031663	BP	lipopolysaccharide-mediated signaling pathway	8/53	7.57e-12	5.93e-11
GO:0014065	BP	phosphatidylinositol 3-kinase signaling	10/53	7.58e-12	5.93e-11
GO:0030316	BP	osteoclast differentiation	9/53	8.22e-12	6.38e-11
GO:0070663	BP	regulation of leukocyte proliferation	12/53	8.58e-12	6.6e-11
GO:0071276	BP	cellular response to cadmium ion	7/53	8.71e-12	6.66e-11
GO:0070661	BP	leukocyte proliferation	13/53	9.68e-12	7.34e-11
GO:0062013	BP	positive regulation of small molecule metabolic process	10/53	1.22e-11	9.15e-11
GO:0007623	BP	circadian rhythm	11/53	1.24e-11	9.24e-11
GO:0042060	BP	wound healing	14/53	1.25e-11	9.24e-11
GO:0045637	BP	regulation of myeloid cell differentiation	11/53	1.52e-11	1.12e-10
GO:0061180	BP	mammary gland epithelium development	8/53	1.61e-11	1.18e-10
GO:0090316	BP	positive regulation of intracellular protein transport	10/53	1.68e-11	1.22e-10
GO:1901522	BP	positive regulation of transcription from RNA polymerase II promoter involved in cellular response to chemical stimulus	6/53	1.91e-11	1.37e-10
GO:0016241	BP	regulation of macroautophagy	10/53	2.03e-11	1.45e-10
GO:0071347	BP	cellular response to interleukin-1	9/53	2.13e-11	1.51e-10
GO:0150076	BP	neuroinflammatory response	8/53	2.57e-11	1.81e-10
GO:2000573	BP	positive regulation of DNA biosynthetic process	8/53	2.88e-11	2.01e-10
GO:1903131	BP	mononuclear cell differentiation	14/53	3.07e-11	2.13e-10
GO:0071902	BP	positive regulation of protein serine/threonine kinase activity	11/53	3.16e-11	2.18e-10
GO:0071887	BP	leukocyte apoptotic process	9/53	3.44e-11	2.36e-10
GO:0071346	BP	cellular response to interferon-gamma	9/53	3.72e-11	2.53e-10
GO:0034504	BP	protein localization to nucleus	12/53	3.85e-11	2.61e-10
GO:0031349	BP	positive regulation of defense response	12/53	4e-11	2.69e-10
GO:0045913	BP	positive regulation of carbohydrate metabolic process	8/53	4.44e-11	2.96e-10
GO:0051101	BP	regulation of DNA binding	9/53	4.67e-11	3.09e-10
GO:0010469	BP	regulation of signaling receptor activity	10/53	4.94e-11	3.25e-10
GO:0060485	BP	mesenchyme development	12/53	5.01e-11	3.27e-10
GO:0008286	BP	insulin receptor signaling pathway	9/53	5.03e-11	3.27e-10
GO:0022612	BP	gland morphogenesis	9/53	5.41e-11	3.5e-10
GO:1903201	BP	regulation of oxidative stress-induced cell death	8/53	5.46e-11	3.51e-10
GO:0051099	BP	positive regulation of binding	10/53	5.53e-11	3.52e-10
GO:0048015	BP	phosphatidylinositol-mediated signaling	10/53	5.84e-11	3.7e-10
GO:0048708	BP	astrocyte differentiation	8/53	6.69e-11	4.21e-10
GO:0046890	BP	regulation of lipid biosynthetic process	10/53	7.28e-11	4.53e-10
GO:0048017	BP	inositol lipid-mediated signaling	10/53	7.28e-11	4.53e-10
GO:0035994	BP	response to muscle stretch	6/53	8e-11	4.94e-10
GO:1904707	BP	positive regulation of vascular associated smooth muscle cell proliferation	7/53	8.22e-11	5.05e-10
GO:0071496	BP	cellular response to external stimulus	12/53	8.6e-11	5.25e-10
GO:0048762	BP	mesenchymal cell differentiation	11/53	8.84e-11	5.36e-10
GO:0042542	BP	response to hydrogen peroxide	9/53	8.93e-11	5.38e-10
GO:0009895	BP	negative regulation of catabolic process	12/53	9.89e-11	5.93e-10
GO:0016032	BP	viral process	13/53	1.03e-10	6.16e-10
GO:0031099	BP	regeneration	10/53	1.23e-10	7.31e-10
GO:0032872	BP	regulation of stress-activated MAPK cascade	10/53	1.44e-10	8.46e-10
GO:0061900	BP	glial cell activation	7/53	1.44e-10	8.46e-10
GO:1901216	BP	positive regulation of neuron death	8/53	1.56e-10	9.11e-10
GO:0030522	BP	intracellular receptor signaling pathway	11/53	1.58e-10	9.11e-10
GO:0019216	BP	regulation of lipid metabolic process	12/53	1.64e-10	9.46e-10
GO:0070302	BP	regulation of stress-activated protein kinase signaling cascade	10/53	1.67e-10	9.49e-10
GO:0071248	BP	cellular response to metal ion	10/53	1.67e-10	9.49e-10
GO:0034341	BP	response to interferon-gamma	9/53	1.74e-10	9.83e-10
GO:0032388	BP	positive regulation of intracellular transport	10/53	1.75e-10	9.86e-10
GO:0071560	BP	cellular response to transforming growth factor beta stimulus	11/53	1.92e-10	1.07e-09
GO:0051384	BP	response to glucocorticoid	9/53	1.97e-10	1.1e-09
GO:1903203	BP	regulation of oxidative stress-induced neuron death	6/53	2.05e-10	1.13e-09
GO:0010332	BP	response to gamma radiation	7/53	2.14e-10	1.17e-09
GO:0032768	BP	regulation of monooxygenase activity	7/53	2.14e-10	1.17e-09
GO:0043388	BP	positive regulation of DNA binding	7/53	2.14e-10	1.17e-09
GO:1900407	BP	regulation of cellular response to oxidative stress	8/53	2.22e-10	1.2e-09
GO:0002683	BP	negative regulation of immune system process	13/53	2.29e-10	1.23e-09
GO:0002696	BP	positive regulation of leukocyte activation	13/53	2.35e-10	1.26e-09
GO:0071559	BP	response to transforming growth factor beta	11/53	2.43e-10	1.29e-09
GO:0035264	BP	multicellular organism growth	9/53	2.69e-10	1.43e-09
GO:0045348	BP	positive regulation of MHC class II biosynthetic process	5/53	2.8e-10	1.47e-09
GO:0070141	BP	response to UV-A	5/53	2.8e-10	1.47e-09
GO:0032642	BP	regulation of chemokine production	8/53	2.85e-10	1.49e-09
GO:0032602	BP	chemokine production	8/53	3.1e-10	1.61e-09
GO:0046686	BP	response to cadmium ion	7/53	3.11e-10	1.61e-09
GO:0001890	BP	placenta development	9/53	3.22e-10	1.65e-09
GO:0010821	BP	regulation of mitochondrion organization	9/53	3.22e-10	1.65e-09
GO:2001243	BP	negative regulation of intrinsic apoptotic signaling pathway	8/53	3.64e-10	1.84e-09
GO:0045862	BP	positive regulation of proteolysis	12/53	3.65e-10	1.84e-09
GO:0007249	BP	I-kappaB kinase/NF-kappaB signaling	11/53	3.67e-10	1.84e-09
GO:0050867	BP	positive regulation of cell activation	13/53	3.7e-10	1.85e-09
GO:0036475	BP	neuron death in response to oxidative stress	6/53	3.79e-10	1.89e-09
GO:0007179	BP	transforming growth factor beta receptor signaling pathway	10/53	3.91e-10	1.94e-09
GO:0008630	BP	intrinsic apoptotic signaling pathway in response to DNA damage	8/53	3.94e-10	1.94e-09
GO:0045834	BP	positive regulation of lipid metabolic process	9/53	4.08e-10	2e-09
GO:1903037	BP	regulation of leukocyte cell-cell adhesion	12/53	4.25e-10	2.08e-09
GO:2001236	BP	regulation of extrinsic apoptotic signaling pathway	9/53	4.32e-10	2.1e-09
GO:0051973	BP	positive regulation of telomerase activity	6/53	4.59e-10	2.22e-09
GO:1902882	BP	regulation of response to oxidative stress	8/53	4.61e-10	2.22e-09
GO:1901655	BP	cellular response to ketone	8/53	4.98e-10	2.39e-09
GO:0036294	BP	cellular response to decreased oxygen levels	9/53	5.42e-10	2.58e-09
GO:0045785	BP	positive regulation of cell adhesion	13/53	5.73e-10	2.72e-09
GO:0033157	BP	regulation of intracellular protein transport	10/53	5.83e-10	2.75e-09
GO:0034605	BP	cellular response to heat	7/53	6.19e-10	2.91e-09
GO:0022407	BP	regulation of cell-cell adhesion	13/53	6.66e-10	3.11e-09
GO:0042116	BP	macrophage activation	8/53	6.73e-10	3.12e-09
GO:0046822	BP	regulation of nucleocytoplasmic transport	8/53	6.73e-10	3.12e-09
GO:1901224	BP	positive regulation of NIK/NF-kappaB signaling	7/53	6.9e-10	3.18e-09
GO:0071241	BP	cellular response to inorganic substance	10/53	6.92e-10	3.18e-09
GO:0016049	BP	cell growth	13/53	7.17e-10	3.28e-09
GO:0044403	BP	biological process involved in symbiotic interaction	11/53	7.21e-10	3.28e-09
GO:0006606	BP	protein import into nucleus	9/53	7.54e-10	3.41e-09
GO:0045670	BP	regulation of osteoclast differentiation	7/53	7.68e-10	3.46e-09
GO:0051251	BP	positive regulation of lymphocyte activation	12/53	8.34e-10	3.75e-09
GO:0070665	BP	positive regulation of leukocyte proliferation	9/53	8.39e-10	3.75e-09
GO:0032943	BP	mononuclear cell proliferation	11/53	8.55e-10	3.8e-09
GO:1900034	BP	regulation of cellular response to heat	5/53	8.61e-10	3.81e-09
GO:0051170	BP	import into nucleus	9/53	9.32e-10	4.11e-09
GO:0032722	BP	positive regulation of chemokine production	7/53	9.45e-10	4.13e-09
GO:0070372	BP	regulation of ERK1 and ERK2 cascade	11/53	9.45e-10	4.13e-09
GO:0009408	BP	response to heat	8/53	9.65e-10	4.18e-09
GO:0002274	BP	myeloid leukocyte activation	10/53	9.65e-10	4.18e-09
GO:0016236	BP	macroautophagy	11/53	1.01e-09	4.36e-09
GO:0007254	BP	JNK cascade	9/53	1.09e-09	4.66e-09
GO:1905475	BP	regulation of protein localization to membrane	9/53	1.09e-09	4.66e-09
GO:0030518	BP	intracellular steroid hormone receptor signaling pathway	8/53	1.11e-09	4.72e-09
GO:0051770	BP	positive regulation of nitric-oxide synthase biosynthetic process	5/53	1.19e-09	5.03e-09
GO:0022409	BP	positive regulation of cell-cell adhesion	11/53	1.19e-09	5.03e-09
GO:1903706	BP	regulation of hemopoiesis	12/53	1.2e-09	5.04e-09
GO:0032944	BP	regulation of mononuclear cell proliferation	10/53	1.23e-09	5.14e-09
GO:0007159	BP	leukocyte cell-cell adhesion	12/53	1.23e-09	5.14e-09
GO:0009267	BP	cellular response to starvation	9/53	1.27e-09	5.24e-09
GO:0071453	BP	cellular response to oxygen levels	9/53	1.27e-09	5.24e-09
GO:0043200	BP	response to amino acid	8/53	1.27e-09	5.24e-09
GO:0042307	BP	positive regulation of protein import into nucleus	6/53	1.29e-09	5.31e-09
GO:0006913	BP	nucleocytoplasmic transport	11/53	1.49e-09	6.07e-09
GO:0051169	BP	nuclear transport	11/53	1.49e-09	6.07e-09
GO:0032355	BP	response to estradiol	8/53	1.55e-09	6.3e-09
GO:0045346	BP	regulation of MHC class II biosynthetic process	5/53	1.61e-09	6.5e-09
GO:0048638	BP	regulation of developmental growth	11/53	1.64e-09	6.6e-09
GO:0002761	BP	regulation of myeloid leukocyte differentiation	8/53	1.66e-09	6.65e-09
GO:0014002	BP	astrocyte development	6/53	1.76e-09	7.02e-09
GO:0001936	BP	regulation of endothelial cell proliferation	9/53	1.88e-09	7.48e-09
GO:0043122	BP	regulation of I-kappaB kinase/NF-kappaB signaling	10/53	1.96e-09	7.76e-09
GO:0090287	BP	regulation of cellular response to growth factor stimulus	11/53	1.98e-09	7.81e-09
GO:1904375	BP	regulation of protein localization to cell periphery	8/53	2.01e-09	7.91e-09
GO:0045342	BP	MHC class II biosynthetic process	5/53	2.14e-09	8.38e-09
GO:0006006	BP	glucose metabolic process	9/53	2.39e-09	9.3e-09
GO:0045936	BP	negative regulation of phosphate metabolic process	12/53	2.45e-09	9.48e-09
GO:0034976	BP	response to endoplasmic reticulum stress	10/53	2.45e-09	9.48e-09
GO:0051896	BP	regulation of protein kinase B signaling	9/53	2.5e-09	9.64e-09
GO:0010563	BP	negative regulation of phosphorus metabolic process	12/53	2.51e-09	9.64e-09
GO:0010833	BP	telomere maintenance via telomere lengthening	7/53	2.68e-09	1.02e-08
GO:0008631	BP	intrinsic apoptotic signaling pathway in response to oxidative stress	6/53	2.72e-09	1.03e-08
GO:0060964	BP	regulation of miRNA-mediated gene silencing	6/53	2.72e-09	1.03e-08
GO:1904646	BP	cellular response to amyloid-beta	6/53	2.72e-09	1.03e-08
GO:0009755	BP	hormone-mediated signaling pathway	9/53	2.87e-09	1.08e-08
GO:0031334	BP	positive regulation of protein-containing complex assembly	9/53	2.87e-09	1.08e-08
GO:2000273	BP	positive regulation of signaling receptor activity	6/53	3.12e-09	1.16e-08
GO:0001101	BP	response to acid chemical	8/53	3.3e-09	1.23e-08
GO:0001774	BP	microglial cell activation	6/53	3.57e-09	1.32e-08
GO:1900368	BP	regulation of post-transcriptional gene silencing by RNA	6/53	3.57e-09	1.32e-08
GO:0051767	BP	nitric-oxide synthase biosynthetic process	5/53	3.63e-09	1.33e-08
GO:0051769	BP	regulation of nitric-oxide synthase biosynthetic process	5/53	3.63e-09	1.33e-08
GO:0061448	BP	connective tissue development	10/53	3.91e-09	1.42e-08
GO:0001935	BP	endothelial cell proliferation	9/53	3.94e-09	1.42e-08
GO:0043401	BP	steroid hormone mediated signaling pathway	8/53	3.94e-09	1.42e-08
GO:0052547	BP	regulation of peptidase activity	12/53	3.94e-09	1.42e-08
GO:1903039	BP	positive regulation of leukocyte cell-cell adhesion	10/53	4.05e-09	1.46e-08
GO:0060147	BP	regulation of post-transcriptional gene silencing	6/53	4.07e-09	1.46e-08
GO:0051348	BP	negative regulation of transferase activity	10/53	4.2e-09	1.5e-08
GO:0010631	BP	epithelial cell migration	11/53	4.54e-09	1.62e-08
GO:0048143	BP	astrocyte activation	5/53	4.62e-09	1.64e-08
GO:0060965	BP	negative regulation of miRNA-mediated gene silencing	5/53	4.62e-09	1.64e-08
GO:0046889	BP	positive regulation of lipid biosynthetic process	7/53	4.82e-09	1.7e-08
GO:0090132	BP	epithelium migration	11/53	4.95e-09	1.74e-08
GO:0045165	BP	cell fate commitment	10/53	5.16e-09	1.81e-08
GO:0002269	BP	leukocyte activation involved in inflammatory response	6/53	5.25e-09	1.82e-08
GO:0060966	BP	regulation of gene silencing by RNA	6/53	5.25e-09	1.82e-08
GO:0038061	BP	NIK/NF-kappaB signaling	8/53	5.54e-09	1.92e-08
GO:0090130	BP	tissue migration	11/53	5.69e-09	1.96e-08
GO:0060149	BP	negative regulation of post-transcriptional gene silencing	5/53	5.83e-09	1.99e-08
GO:0060967	BP	negative regulation of gene silencing by RNA	5/53	5.83e-09	1.99e-08
GO:1900369	BP	negative regulation of post-transcriptional gene silencing by RNA	5/53	5.83e-09	1.99e-08
GO:0050863	BP	regulation of T cell activation	11/53	6.01e-09	2.05e-08
GO:0071383	BP	cellular response to steroid hormone stimulus	9/53	6.04e-09	2.05e-08
GO:0007548	BP	sex differentiation	10/53	6.31e-09	2.13e-08
GO:0042594	BP	response to starvation	9/53	6.57e-09	2.21e-08
GO:0010657	BP	muscle cell apoptotic process	7/53	6.59e-09	2.21e-08
GO:0018108	BP	peptidyl-tyrosine phosphorylation	11/53	6.71e-09	2.25e-08
GO:0018212	BP	peptidyl-tyrosine modification	11/53	7.08e-09	2.36e-08
GO:0010632	BP	regulation of epithelial cell migration	10/53	7.2e-09	2.39e-08
GO:0061564	BP	axon development	12/53	8.18e-09	2.71e-08
GO:1904031	BP	positive regulation of cyclin-dependent protein kinase activity	6/53	8.45e-09	2.79e-08
GO:0001667	BP	ameboidal-type cell migration	12/53	8.56e-09	2.82e-08
GO:0060333	BP	interferon-gamma-mediated signaling pathway	5/53	8.98e-09	2.93e-08
GO:1903798	BP	regulation of miRNA maturation	5/53	8.98e-09	2.93e-08
GO:0071456	BP	cellular response to hypoxia	8/53	9e-09	2.93e-08
GO:0044089	BP	positive regulation of cellular component biogenesis	12/53	9.79e-09	3.18e-08
GO:0000723	BP	telomere maintenance	8/53	1.05e-08	3.4e-08
GO:0002253	BP	activation of immune response	11/53	1.06e-08	3.41e-08
GO:0043470	BP	regulation of carbohydrate catabolic process	6/53	1.06e-08	3.41e-08
GO:0070374	BP	positive regulation of ERK1 and ERK2 cascade	9/53	1.06e-08	3.41e-08
GO:0046651	BP	lymphocyte proliferation	10/53	1.09e-08	3.49e-08
GO:0006140	BP	regulation of nucleotide metabolic process	7/53	1.1e-08	3.52e-08
GO:0048608	BP	reproductive structure development	10/53	1.12e-08	3.57e-08
GO:0010720	BP	positive regulation of cell development	10/53	1.16e-08	3.67e-08
GO:0046777	BP	protein autophosphorylation	9/53	1.19e-08	3.77e-08
GO:1905477	BP	positive regulation of protein localization to membrane	7/53	1.27e-08	3.99e-08
GO:0061458	BP	reproductive system development	10/53	1.27e-08	3.99e-08
GO:0045786	BP	negative regulation of cell cycle	11/53	1.3e-08	4.05e-08
GO:0070920	BP	regulation of production of small RNA involved in gene silencing by RNA	5/53	1.34e-08	4.16e-08
GO:0019318	BP	hexose metabolic process	9/53	1.34e-08	4.16e-08
GO:0002685	BP	regulation of leukocyte migration	9/53	1.44e-08	4.45e-08
GO:0031669	BP	cellular response to nutrient levels	9/53	1.44e-08	4.45e-08
GO:0050769	BP	positive regulation of neurogenesis	9/53	1.44e-08	4.45e-08
GO:1903076	BP	regulation of protein localization to plasma membrane	7/53	1.46e-08	4.47e-08
GO:0042306	BP	regulation of protein import into nucleus	6/53	1.46e-08	4.47e-08
GO:0043254	BP	regulation of protein-containing complex assembly	11/53	1.47e-08	4.49e-08
GO:0008406	BP	gonad development	9/53	1.56e-08	4.74e-08
GO:0008585	BP	female gonad development	7/53	1.67e-08	5.04e-08
GO:1901796	BP	regulation of signal transduction by p53 class mediator	7/53	1.67e-08	5.04e-08
GO:0051100	BP	negative regulation of binding	8/53	1.72e-08	5.19e-08
GO:0030098	BP	lymphocyte differentiation	11/53	1.84e-08	5.53e-08
GO:0045137	BP	development of primary sexual characteristics	9/53	1.87e-08	5.61e-08
GO:0014013	BP	regulation of gliogenesis	7/53	1.9e-08	5.68e-08
GO:0050670	BP	regulation of lymphocyte proliferation	9/53	1.94e-08	5.78e-08
GO:0008637	BP	apoptotic mitochondrial changes	7/53	2.03e-08	5.99e-08
GO:0051341	BP	regulation of oxidoreductase activity	7/53	2.03e-08	5.99e-08
GO:0090398	BP	cellular senescence	7/53	2.03e-08	5.99e-08
GO:0046545	BP	development of primary female sexual characteristics	7/53	2.16e-08	6.36e-08
GO:0032615	BP	interleukin-12 production	6/53	2.18e-08	6.37e-08
GO:0032655	BP	regulation of interleukin-12 production	6/53	2.18e-08	6.37e-08
GO:0032731	BP	positive regulation of interleukin-1 beta production	6/53	2.18e-08	6.37e-08
GO:0052548	BP	regulation of endopeptidase activity	11/53	2.29e-08	6.65e-08
GO:1904035	BP	regulation of epithelial cell apoptotic process	7/53	2.3e-08	6.68e-08
GO:0045444	BP	fat cell differentiation	9/53	2.32e-08	6.71e-08
GO:0031331	BP	positive regulation of cellular catabolic process	11/53	2.34e-08	6.75e-08
GO:0014066	BP	regulation of phosphatidylinositol 3-kinase signaling	7/53	2.45e-08	7.02e-08
GO:0018107	BP	peptidyl-threonine phosphorylation	7/53	2.45e-08	7.02e-08
GO:1901222	BP	regulation of NIK/NF-kappaB signaling	7/53	2.45e-08	7.02e-08
GO:0072331	BP	signal transduction by p53 class mediator	8/53	2.61e-08	7.45e-08
GO:0005996	BP	monosaccharide metabolic process	9/53	2.67e-08	7.59e-08
GO:0032770	BP	positive regulation of monooxygenase activity	5/53	2.71e-08	7.7e-08
GO:0000082	BP	G1/S transition of mitotic cell cycle	9/53	2.86e-08	8.09e-08
GO:0010634	BP	positive regulation of epithelial cell migration	8/53	2.99e-08	8.42e-08
GO:0097305	BP	response to alcohol	9/53	3.17e-08	8.92e-08
GO:0098586	BP	cellular response to virus	7/53	3.33e-08	9.34e-08
GO:0048771	BP	tissue remodeling	8/53	3.41e-08	9.52e-08
GO:0038034	BP	signal transduction in absence of ligand	6/53	3.48e-08	9.67e-08
GO:0097192	BP	extrinsic apoptotic signaling pathway in absence of ligand	6/53	3.48e-08	9.67e-08
GO:0021782	BP	glial cell development	7/53	3.54e-08	9.81e-08
GO:0048568	BP	embryonic organ development	11/53	3.73e-08	1.03e-07
GO:0007004	BP	telomere maintenance via telomerase	6/53	3.8e-08	1.05e-07
GO:0045765	BP	regulation of angiogenesis	10/53	3.9e-08	1.07e-07
GO:0097696	BP	receptor signaling pathway via STAT	8/53	4.04e-08	1.11e-07
GO:0014823	BP	response to activity	6/53	4.15e-08	1.13e-07
GO:0043627	BP	response to estrogen	6/53	4.15e-08	1.13e-07
GO:0018210	BP	peptidyl-threonine modification	7/53	4.22e-08	1.14e-07
GO:0051897	BP	positive regulation of protein kinase B signaling	7/53	4.22e-08	1.14e-07
GO:1904029	BP	regulation of cyclin-dependent protein kinase activity	7/53	4.22e-08	1.14e-07
GO:0031346	BP	positive regulation of cell projection organization	10/53	4.23e-08	1.14e-07
GO:0031668	BP	cellular response to extracellular stimulus	9/53	4.28e-08	1.15e-07
GO:0043276	BP	anoikis	5/53	4.35e-08	1.16e-07
GO:1901099	BP	negative regulation of signal transduction in absence of ligand	5/53	4.35e-08	1.16e-07
GO:2001240	BP	negative regulation of extrinsic apoptotic signaling pathway in absence of ligand	5/53	4.35e-08	1.16e-07
GO:0051960	BP	regulation of nervous system development	11/53	4.37e-08	1.16e-07
GO:0032200	BP	telomere organization	8/53	4.4e-08	1.17e-07
GO:1901342	BP	regulation of vasculature development	10/53	4.58e-08	1.21e-07
GO:0009266	BP	response to temperature stimulus	8/53	4.59e-08	1.21e-07
GO:0050730	BP	regulation of peptidyl-tyrosine phosphorylation	9/53	4.88e-08	1.28e-07
GO:0033143	BP	regulation of intracellular steroid hormone receptor signaling pathway	6/53	4.92e-08	1.29e-07
GO:0042698	BP	ovulation cycle	6/53	4.92e-08	1.29e-07
GO:0061138	BP	morphogenesis of a branching epithelium	8/53	4.99e-08	1.3e-07
GO:0007565	BP	female pregnancy	8/53	5.19e-08	1.35e-07
GO:0046660	BP	female sex differentiation	7/53	5.29e-08	1.38e-07
GO:0071260	BP	cellular response to mechanical stimulus	6/53	5.35e-08	1.38e-07
GO:1903578	BP	regulation of ATP metabolic process	6/53	5.35e-08	1.38e-07
GO:0002831	BP	regulation of response to biotic stimulus	10/53	5.36e-08	1.38e-07
GO:0042176	BP	regulation of protein catabolic process	10/53	5.36e-08	1.38e-07
GO:0045787	BP	positive regulation of cell cycle	10/53	5.5e-08	1.41e-07
GO:0032732	BP	positive regulation of interleukin-1 production	6/53	5.81e-08	1.48e-07
GO:1902745	BP	positive regulation of lamellipodium organization	5/53	5.81e-08	1.48e-07
GO:0050731	BP	positive regulation of peptidyl-tyrosine phosphorylation	8/53	6.11e-08	1.56e-07
GO:0006278	BP	RNA-templated DNA biosynthetic process	6/53	6.3e-08	1.6e-07
GO:0071479	BP	cellular response to ionizing radiation	6/53	6.3e-08	1.6e-07
GO:0032612	BP	interleukin-1 production	7/53	7.33e-08	1.85e-07
GO:0032652	BP	regulation of interleukin-1 production	7/53	7.33e-08	1.85e-07
GO:0051962	BP	positive regulation of nervous system development	9/53	7.34e-08	1.85e-07
GO:0090559	BP	regulation of membrane permeability	6/53	7.39e-08	1.85e-07
GO:0044843	BP	cell cycle G1/S phase transition	9/53	7.57e-08	1.89e-07
GO:0022411	BP	cellular component disassembly	11/53	7.83e-08	1.95e-07
GO:0050767	BP	regulation of neurogenesis	10/53	8.03e-08	2e-07
GO:0048565	BP	digestive tract development	7/53	8.14e-08	2.02e-07
GO:0030168	BP	platelet activation	7/53	8.57e-08	2.12e-07
GO:0035303	BP	regulation of dephosphorylation	7/53	8.57e-08	2.12e-07
GO:0071392	BP	cellular response to estradiol stimulus	5/53	8.72e-08	2.15e-07
GO:0001763	BP	morphogenesis of a branching structure	8/53	9.03e-08	2.22e-07
GO:0014068	BP	positive regulation of phosphatidylinositol 3-kinase signaling	6/53	9.3e-08	2.28e-07
GO:0030900	BP	forebrain development	10/53	9.31e-08	2.28e-07
GO:0043281	BP	regulation of cysteine-type endopeptidase activity involved in apoptotic process	8/53	9.73e-08	2.38e-07
GO:1903799	BP	negative regulation of miRNA maturation	4/53	9.77e-08	2.38e-07
GO:0072332	BP	intrinsic apoptotic signaling pathway by p53 class mediator	6/53	1e-07	2.44e-07
GO:0090092	BP	regulation of transmembrane receptor protein serine/threonine kinase signaling pathway	9/53	1.02e-07	2.47e-07
GO:0050878	BP	regulation of body fluid levels	10/53	1.1e-07	2.66e-07
GO:0050999	BP	regulation of nitric-oxide synthase activity	5/53	1.12e-07	2.7e-07
GO:0071354	BP	cellular response to interleukin-6	5/53	1.12e-07	2.7e-07
GO:0044703	BP	multi-organism reproductive process	8/53	1.13e-07	2.71e-07
GO:0006096	BP	glycolytic process	6/53	1.16e-07	2.78e-07
GO:0030217	BP	T cell differentiation	9/53	1.21e-07	2.9e-07
GO:0006757	BP	ATP generation from ADP	6/53	1.25e-07	2.97e-07
GO:0010921	BP	regulation of phosphatase activity	6/53	1.25e-07	2.97e-07
GO:0001889	BP	liver development	7/53	1.28e-07	3.03e-07
GO:0046328	BP	regulation of JNK cascade	7/53	1.28e-07	3.03e-07
GO:0002064	BP	epithelial cell development	8/53	1.31e-07	3.09e-07
GO:0055123	BP	digestive system development	7/53	1.41e-07	3.32e-07
GO:0042771	BP	intrinsic apoptotic signaling pathway in response to DNA damage by p53 class mediator	5/53	1.43e-07	3.35e-07
GO:0006970	BP	response to osmotic stress	6/53	1.44e-07	3.37e-07
GO:0061008	BP	hepaticobiliary system development	7/53	1.48e-07	3.46e-07
GO:0010507	BP	negative regulation of autophagy	6/53	1.54e-07	3.58e-07
GO:0010660	BP	regulation of muscle cell apoptotic process	6/53	1.54e-07	3.58e-07
GO:0019915	BP	lipid storage	6/53	1.54e-07	3.58e-07
GO:0044706	BP	multi-multicellular organism process	8/53	1.56e-07	3.62e-07
GO:0070741	BP	response to interleukin-6	5/53	1.6e-07	3.7e-07
GO:0017015	BP	regulation of transforming growth factor beta receptor signaling pathway	7/53	1.7e-07	3.92e-07
GO:0045598	BP	regulation of fat cell differentiation	7/53	1.7e-07	3.92e-07
GO:0071229	BP	cellular response to acid chemical	6/53	1.76e-07	4.05e-07
GO:0002687	BP	positive regulation of leukocyte migration	7/53	1.78e-07	4.09e-07
GO:2001239	BP	regulation of extrinsic apoptotic signaling pathway in absence of ligand	5/53	1.79e-07	4.1e-07
GO:0032946	BP	positive regulation of mononuclear cell proliferation	7/53	1.87e-07	4.25e-07
GO:2000377	BP	regulation of reactive oxygen species metabolic process	7/53	1.87e-07	4.25e-07
GO:1903844	BP	regulation of cellular response to transforming growth factor beta stimulus	7/53	1.95e-07	4.44e-07
GO:0050890	BP	cognition	9/53	2e-07	4.53e-07
GO:0006110	BP	regulation of glycolytic process	5/53	2e-07	4.53e-07
GO:0001942	BP	hair follicle development	6/53	2.02e-07	4.55e-07
GO:0046031	BP	ADP metabolic process	6/53	2.15e-07	4.84e-07
GO:1902105	BP	regulation of leukocyte differentiation	9/53	2.17e-07	4.87e-07
GO:2000106	BP	regulation of leukocyte apoptotic process	6/53	2.3e-07	5.14e-07
GO:0050729	BP	positive regulation of inflammatory response	7/53	2.34e-07	5.21e-07
GO:0051092	BP	positive regulation of NF-kappaB transcription factor activity	7/53	2.34e-07	5.21e-07
GO:0010675	BP	regulation of cellular carbohydrate metabolic process	7/53	2.44e-07	5.4e-07
GO:0016052	BP	carbohydrate catabolic process	7/53	2.44e-07	5.4e-07
GO:0022404	BP	molting cycle process	6/53	2.45e-07	5.4e-07
GO:0022405	BP	hair cycle process	6/53	2.45e-07	5.4e-07
GO:1900542	BP	regulation of purine nucleotide metabolic process	6/53	2.45e-07	5.4e-07
GO:0034198	BP	cellular response to amino acid starvation	5/53	2.48e-07	5.46e-07
GO:0060749	BP	mammary gland alveolus development	4/53	2.58e-07	5.64e-07
GO:0061377	BP	mammary gland lobule development	4/53	2.58e-07	5.64e-07
GO:1902004	BP	positive regulation of amyloid-beta formation	4/53	2.58e-07	5.64e-07
GO:0098773	BP	skin epidermis development	6/53	2.61e-07	5.68e-07
GO:0048754	BP	branching morphogenesis of an epithelial tube	7/53	2.67e-07	5.8e-07
GO:0046883	BP	regulation of hormone secretion	8/53	2.68e-07	5.83e-07
GO:2000116	BP	regulation of cysteine-type endopeptidase activity	8/53	2.77e-07	6e-07
GO:0032091	BP	negative regulation of protein binding	6/53	2.77e-07	6e-07
GO:0022602	BP	ovulation cycle process	5/53	3.04e-07	6.53e-07
GO:0030225	BP	macrophage differentiation	5/53	3.04e-07	6.53e-07
GO:1990928	BP	response to amino acid starvation	5/53	3.04e-07	6.53e-07
GO:0038083	BP	peptidyl-tyrosine autophosphorylation	4/53	3.18e-07	6.8e-07
GO:0045821	BP	positive regulation of glycolytic process	4/53	3.18e-07	6.8e-07
GO:0030595	BP	leukocyte chemotaxis	8/53	3.25e-07	6.95e-07
GO:0015980	BP	energy derivation by oxidation of organic compounds	9/53	3.29e-07	7e-07
GO:0032755	BP	positive regulation of interleukin-6 production	6/53	3.33e-07	7.08e-07
GO:0060612	BP	adipose tissue development	5/53	3.36e-07	7.12e-07
GO:0060562	BP	epithelial tube morphogenesis	9/53	3.46e-07	7.32e-07
GO:0097529	BP	myeloid leukocyte migration	8/53	3.47e-07	7.32e-07
GO:0006165	BP	nucleoside diphosphate phosphorylation	6/53	3.54e-07	7.45e-07
GO:0030856	BP	regulation of epithelial cell differentiation	7/53	3.59e-07	7.54e-07
GO:0032204	BP	regulation of telomere maintenance	6/53	3.75e-07	7.87e-07
GO:0001649	BP	osteoblast differentiation	8/53	3.93e-07	8.21e-07
GO:0045930	BP	negative regulation of mitotic cell cycle	8/53	3.93e-07	8.21e-07
GO:0046939	BP	nucleotide phosphorylation	6/53	3.98e-07	8.3e-07
GO:0002768	BP	immune response-regulating cell surface receptor signaling pathway	9/53	4.01e-07	8.35e-07
GO:0072594	BP	establishment of protein localization to organelle	10/53	4.04e-07	8.38e-07
GO:0031330	BP	negative regulation of cellular catabolic process	8/53	4.05e-07	8.38e-07
GO:0010883	BP	regulation of lipid storage	5/53	4.07e-07	8.38e-07
GO:0030857	BP	negative regulation of epithelial cell differentiation	5/53	4.07e-07	8.38e-07
GO:1902743	BP	regulation of lamellipodium organization	5/53	4.07e-07	8.38e-07
GO:0042593	BP	glucose homeostasis	8/53	4.17e-07	8.58e-07
GO:0032677	BP	regulation of interleukin-8 production	6/53	4.21e-07	8.63e-07
GO:0045639	BP	positive regulation of myeloid cell differentiation	6/53	4.21e-07	8.63e-07
GO:0033500	BP	carbohydrate homeostasis	8/53	4.3e-07	8.79e-07
GO:1901987	BP	regulation of cell cycle phase transition	10/53	4.39e-07	8.94e-07
GO:0009135	BP	purine nucleoside diphosphate metabolic process	6/53	4.46e-07	9.02e-07
GO:0009179	BP	purine ribonucleoside diphosphate metabolic process	6/53	4.46e-07	9.02e-07
GO:0032637	BP	interleukin-8 production	6/53	4.46e-07	9.02e-07
GO:0031103	BP	axon regeneration	5/53	4.47e-07	9.02e-07
GO:1903202	BP	negative regulation of oxidative stress-induced cell death	5/53	4.47e-07	9.02e-07
GO:0050870	BP	positive regulation of T cell activation	8/53	4.57e-07	9.21e-07
GO:0032760	BP	positive regulation of tumor necrosis factor production	6/53	4.72e-07	9.5e-07
GO:0001836	BP	release of cytochrome c from mitochondria	5/53	4.89e-07	9.82e-07
GO:0007259	BP	receptor signaling pathway via JAK-STAT	7/53	4.95e-07	9.91e-07
GO:0042113	BP	B cell activation	9/53	4.99e-07	9.97e-07
GO:0045861	BP	negative regulation of proteolysis	9/53	5.23e-07	1.04e-06
GO:0021543	BP	pallium development	7/53	5.35e-07	1.06e-06
GO:0035196	BP	miRNA processing	5/53	5.35e-07	1.06e-06
GO:0050708	BP	regulation of protein secretion	8/53	5.47e-07	1.08e-06
GO:1901990	BP	regulation of mitotic cell cycle phase transition	9/53	5.49e-07	1.09e-06
GO:0006090	BP	pyruvate metabolic process	6/53	5.58e-07	1.1e-06
GO:0062014	BP	negative regulation of small molecule metabolic process	6/53	5.58e-07	1.1e-06
GO:0051043	BP	regulation of membrane protein ectodomain proteolysis	4/53	5.61e-07	1.1e-06
GO:0060571	BP	morphogenesis of an epithelial fold	4/53	5.61e-07	1.1e-06
GO:0032635	BP	interleukin-6 production	7/53	5.78e-07	1.13e-06
GO:0032675	BP	regulation of interleukin-6 production	7/53	5.78e-07	1.13e-06
GO:0001541	BP	ovarian follicle development	5/53	5.85e-07	1.14e-06
GO:1903557	BP	positive regulation of tumor necrosis factor superfamily cytokine production	6/53	5.89e-07	1.15e-06
GO:0090068	BP	positive regulation of cell cycle process	8/53	5.97e-07	1.16e-06
GO:0043666	BP	regulation of phosphoprotein phosphatase activity	5/53	6.37e-07	1.23e-06
GO:1903078	BP	positive regulation of protein localization to plasma membrane	5/53	6.37e-07	1.23e-06
GO:0044772	BP	mitotic cell cycle phase transition	10/53	6.51e-07	1.26e-06
GO:0032611	BP	interleukin-1 beta production	6/53	6.56e-07	1.26e-06
GO:0032651	BP	regulation of interleukin-1 beta production	6/53	6.56e-07	1.26e-06
GO:0120034	BP	positive regulation of plasma membrane bounded cell projection assembly	6/53	6.56e-07	1.26e-06
GO:1902993	BP	positive regulation of amyloid precursor protein catabolic process	4/53	6.67e-07	1.28e-06
GO:2000679	BP	positive regulation of transcription regulatory region DNA binding	4/53	6.67e-07	1.28e-06
GO:0051353	BP	positive regulation of oxidoreductase activity	5/53	6.94e-07	1.33e-06
GO:0070918	BP	small regulatory ncRNA processing	5/53	7.54e-07	1.43e-06
GO:0090311	BP	regulation of protein deacetylation	5/53	7.54e-07	1.43e-06
GO:1904356	BP	regulation of telomere maintenance via telomere lengthening	5/53	7.54e-07	1.43e-06
GO:0009185	BP	ribonucleoside diphosphate metabolic process	6/53	7.68e-07	1.46e-06
GO:0032640	BP	tumor necrosis factor production	7/53	7.8e-07	1.47e-06
GO:0032680	BP	regulation of tumor necrosis factor production	7/53	7.8e-07	1.47e-06
GO:0044346	BP	fibroblast apoptotic process	4/53	7.86e-07	1.48e-06
GO:0042303	BP	molting cycle	6/53	8.08e-07	1.51e-06
GO:0042633	BP	hair cycle	6/53	8.08e-07	1.51e-06
GO:1904892	BP	regulation of receptor signaling pathway via STAT	6/53	8.08e-07	1.51e-06
GO:1905952	BP	regulation of lipid localization	7/53	8.09e-07	1.51e-06
GO:2000045	BP	regulation of G1/S transition of mitotic cell cycle	7/53	8.09e-07	1.51e-06
GO:0031102	BP	neuron projection regeneration	5/53	8.19e-07	1.52e-06
GO:0046902	BP	regulation of mitochondrial membrane permeability	5/53	8.19e-07	1.52e-06
GO:0043405	BP	regulation of MAP kinase activity	7/53	8.39e-07	1.56e-06
GO:0051702	BP	biological process involved in interaction with symbiont	6/53	8.51e-07	1.58e-06
GO:0007611	BP	learning or memory	8/53	8.63e-07	1.6e-06
GO:0032757	BP	positive regulation of interleukin-8 production	5/53	8.87e-07	1.64e-06
GO:0000079	BP	regulation of cyclin-dependent protein serine/threonine kinase activity	6/53	8.95e-07	1.65e-06
GO:0043406	BP	positive regulation of MAP kinase activity	6/53	8.95e-07	1.65e-06
GO:0071706	BP	tumor necrosis factor superfamily cytokine production	7/53	9.34e-07	1.71e-06
GO:1903555	BP	regulation of tumor necrosis factor superfamily cytokine production	7/53	9.34e-07	1.71e-06
GO:0002718	BP	regulation of cytokine production involved in immune response	6/53	9.41e-07	1.72e-06
GO:0002218	BP	activation of innate immune response	5/53	9.61e-07	1.75e-06
GO:0035306	BP	positive regulation of dephosphorylation	5/53	9.61e-07	1.75e-06
GO:0032609	BP	interferon-gamma production	6/53	9.89e-07	1.8e-06
GO:0032649	BP	regulation of interferon-gamma production	6/53	9.89e-07	1.8e-06
GO:0002367	BP	cytokine production involved in immune response	6/53	1.04e-06	1.87e-06
GO:0007006	BP	mitochondrial membrane organization	6/53	1.04e-06	1.87e-06
GO:0042752	BP	regulation of circadian rhythm	6/53	1.04e-06	1.87e-06
GO:0040014	BP	regulation of multicellular organism growth	5/53	1.04e-06	1.87e-06
GO:1905953	BP	negative regulation of lipid localization	5/53	1.04e-06	1.87e-06
GO:1900017	BP	positive regulation of cytokine production involved in inflammatory response	4/53	1.07e-06	1.92e-06
GO:1904385	BP	cellular response to angiotensin	4/53	1.07e-06	1.92e-06
GO:0090100	BP	positive regulation of transmembrane receptor protein serine/threonine kinase signaling pathway	6/53	1.09e-06	1.95e-06
GO:0010952	BP	positive regulation of peptidase activity	7/53	1.11e-06	1.99e-06
GO:0006476	BP	protein deacetylation	6/53	1.14e-06	2.03e-06
GO:0030278	BP	regulation of ossification	6/53	1.14e-06	2.03e-06
GO:0071901	BP	negative regulation of protein serine/threonine kinase activity	6/53	1.14e-06	2.03e-06
GO:0071675	BP	regulation of mononuclear cell migration	6/53	1.2e-06	2.13e-06
GO:0030888	BP	regulation of B cell proliferation	5/53	1.21e-06	2.14e-06
GO:1904377	BP	positive regulation of protein localization to cell periphery	5/53	1.21e-06	2.14e-06
GO:0010592	BP	positive regulation of lamellipodium assembly	4/53	1.24e-06	2.18e-06
GO:0097421	BP	liver regeneration	4/53	1.24e-06	2.18e-06
GO:1902175	BP	regulation of oxidative stress-induced intrinsic apoptotic signaling pathway	4/53	1.24e-06	2.18e-06
GO:0001701	BP	in utero embryonic development	9/53	1.31e-06	2.3e-06
GO:0038127	BP	ERBB signaling pathway	6/53	1.38e-06	2.42e-06
GO:0046879	BP	hormone secretion	8/53	1.39e-06	2.44e-06
GO:0014015	BP	positive regulation of gliogenesis	5/53	1.4e-06	2.45e-06
GO:0060491	BP	regulation of cell projection assembly	7/53	1.41e-06	2.46e-06
GO:0002360	BP	T cell lineage commitment	4/53	1.43e-06	2.48e-06
GO:0009651	BP	response to salt stress	4/53	1.43e-06	2.48e-06
GO:0070498	BP	interleukin-1-mediated signaling pathway	4/53	1.43e-06	2.48e-06
GO:0071480	BP	cellular response to gamma radiation	4/53	1.43e-06	2.48e-06
GO:0051881	BP	regulation of mitochondrial membrane potential	5/53	1.51e-06	2.6e-06
GO:0048872	BP	homeostasis of number of cells	8/53	1.58e-06	2.73e-06
GO:0071674	BP	mononuclear cell migration	7/53	1.66e-06	2.86e-06
GO:0046626	BP	regulation of insulin receptor signaling pathway	5/53	1.73e-06	2.98e-06
GO:0009914	BP	hormone transport	8/53	1.75e-06	3e-06
GO:0009132	BP	nucleoside diphosphate metabolic process	6/53	1.81e-06	3.11e-06
GO:1990776	BP	response to angiotensin	4/53	1.87e-06	3.2e-06
GO:0035601	BP	protein deacylation	6/53	1.9e-06	3.24e-06
GO:0051607	BP	defense response to virus	8/53	1.93e-06	3.29e-06
GO:0140546	BP	defense response to symbiont	8/53	1.98e-06	3.37e-06
GO:0042098	BP	T cell proliferation	7/53	2.01e-06	3.42e-06
GO:0035270	BP	endocrine system development	6/53	2.07e-06	3.51e-06
GO:1902806	BP	regulation of cell cycle G1/S phase transition	7/53	2.08e-06	3.52e-06
GO:1902253	BP	regulation of intrinsic apoptotic signaling pathway by p53 class mediator	4/53	2.12e-06	3.59e-06
GO:0050810	BP	regulation of steroid biosynthetic process	5/53	2.12e-06	3.59e-06
GO:0050821	BP	protein stabilization	7/53	2.14e-06	3.61e-06
GO:0098732	BP	macromolecule deacylation	6/53	2.25e-06	3.79e-06
GO:0010822	BP	positive regulation of mitochondrion organization	5/53	2.27e-06	3.81e-06
GO:0006469	BP	negative regulation of protein kinase activity	7/53	2.28e-06	3.82e-06
GO:0002429	BP	immune response-activating cell surface receptor signaling pathway	8/53	2.34e-06	3.91e-06
GO:0002757	BP	immune response-activating signal transduction	8/53	2.34e-06	3.91e-06
GO:0046034	BP	ATP metabolic process	7/53	2.35e-06	3.91e-06
GO:0001558	BP	regulation of cell growth	9/53	2.35e-06	3.91e-06
GO:0002534	BP	cytokine production involved in inflammatory response	5/53	2.42e-06	4.01e-06
GO:0010827	BP	regulation of glucose transmembrane transport	5/53	2.42e-06	4.01e-06
GO:0032729	BP	positive regulation of interferon-gamma production	5/53	2.42e-06	4.01e-06
GO:1900015	BP	regulation of cytokine production involved in inflammatory response	5/53	2.42e-06	4.01e-06
GO:0042368	BP	vitamin D biosynthetic process	3/53	2.46e-06	4.06e-06
GO:0070391	BP	response to lipoteichoic acid	3/53	2.46e-06	4.06e-06
GO:0071223	BP	cellular response to lipoteichoic acid	3/53	2.46e-06	4.06e-06
GO:0016242	BP	negative regulation of macroautophagy	4/53	2.7e-06	4.44e-06
GO:0060326	BP	cell chemotaxis	8/53	2.76e-06	4.53e-06
GO:0042391	BP	regulation of membrane potential	9/53	2.79e-06	4.57e-06
GO:0006959	BP	humoral immune response	8/53	2.82e-06	4.62e-06
GO:0070227	BP	lymphocyte apoptotic process	5/53	2.93e-06	4.77e-06
GO:0071230	BP	cellular response to amino acid stimulus	5/53	2.93e-06	4.77e-06
GO:0007596	BP	blood coagulation	7/53	2.98e-06	4.86e-06
GO:0010922	BP	positive regulation of phosphatase activity	4/53	3.03e-06	4.92e-06
GO:1903580	BP	positive regulation of ATP metabolic process	4/53	3.03e-06	4.92e-06
GO:0050671	BP	positive regulation of lymphocyte proliferation	6/53	3.26e-06	5.28e-06
GO:0060439	BP	trachea morphogenesis	3/53	3.38e-06	5.45e-06
GO:0071394	BP	cellular response to testosterone stimulus	3/53	3.38e-06	5.45e-06
GO:0072584	BP	caveolin-mediated endocytosis	3/53	3.38e-06	5.45e-06
GO:0051385	BP	response to mineralocorticoid	4/53	3.4e-06	5.47e-06
GO:0050817	BP	coagulation	7/53	3.45e-06	5.55e-06
GO:0007492	BP	endoderm development	5/53	3.51e-06	5.64e-06
GO:0007599	BP	hemostasis	7/53	3.55e-06	5.69e-06
GO:0050796	BP	regulation of insulin secretion	6/53	3.67e-06	5.87e-06
GO:0097194	BP	execution phase of apoptosis	5/53	3.73e-06	5.95e-06
GO:0060560	BP	developmental growth involved in morphogenesis	7/53	3.76e-06	5.99e-06
GO:0010742	BP	macrophage derived foam cell differentiation	4/53	3.79e-06	6.02e-06
GO:0048009	BP	insulin-like growth factor receptor signaling pathway	4/53	3.79e-06	6.02e-06
GO:0050804	BP	modulation of chemical synaptic transmission	9/53	3.83e-06	6.07e-06
GO:0009743	BP	response to carbohydrate	7/53	3.87e-06	6.12e-06
GO:0099177	BP	regulation of trans-synaptic signaling	9/53	3.9e-06	6.16e-06
GO:0008625	BP	extrinsic apoptotic signaling pathway via death domain receptors	5/53	3.95e-06	6.24e-06
GO:0072593	BP	reactive oxygen species metabolic process	7/53	3.98e-06	6.27e-06
GO:0030111	BP	regulation of Wnt signaling pathway	8/53	4.05e-06	6.37e-06
GO:0030183	BP	B cell differentiation	6/53	4.12e-06	6.47e-06
GO:1990778	BP	protein localization to cell periphery	8/53	4.14e-06	6.49e-06
GO:0032092	BP	positive regulation of protein binding	5/53	4.19e-06	6.56e-06
GO:0060251	BP	regulation of glial cell proliferation	4/53	4.21e-06	6.57e-06
GO:0090077	BP	foam cell differentiation	4/53	4.21e-06	6.57e-06
GO:0097242	BP	amyloid-beta clearance	4/53	4.21e-06	6.57e-06
GO:0001933	BP	negative regulation of protein phosphorylation	8/53	4.23e-06	6.59e-06
GO:0016055	BP	Wnt signaling pathway	9/53	4.42e-06	6.87e-06
GO:0001892	BP	embryonic placenta development	5/53	4.43e-06	6.87e-06
GO:2000134	BP	negative regulation of G1/S transition of mitotic cell cycle	5/53	4.43e-06	6.87e-06
GO:0007584	BP	response to nutrient	6/53	4.44e-06	6.87e-06
GO:0030656	BP	regulation of vitamin metabolic process	3/53	4.5e-06	6.94e-06
GO:1903800	BP	positive regulation of miRNA maturation	3/53	4.5e-06	6.94e-06
GO:0033673	BP	negative regulation of kinase activity	7/53	4.57e-06	7.02e-06
GO:0045088	BP	regulation of innate immune response	7/53	4.57e-06	7.02e-06
GO:0198738	BP	cell-cell signaling by wnt	9/53	4.58e-06	7.03e-06
GO:0051235	BP	maintenance of location	8/53	4.61e-06	7.07e-06
GO:0048246	BP	macrophage chemotaxis	4/53	4.67e-06	7.15e-06
GO:0009205	BP	purine ribonucleoside triphosphate metabolic process	7/53	4.82e-06	7.37e-06
GO:0048678	BP	response to axon injury	5/53	4.96e-06	7.56e-06
GO:0048864	BP	stem cell development	5/53	4.96e-06	7.56e-06
GO:0150077	BP	regulation of neuroinflammatory response	4/53	5.16e-06	7.84e-06
GO:2000008	BP	regulation of protein localization to cell surface	4/53	5.16e-06	7.84e-06
GO:0009144	BP	purine nucleoside triphosphate metabolic process	7/53	5.52e-06	8.37e-06
GO:0023061	BP	signal release	9/53	5.64e-06	8.55e-06
GO:0010591	BP	regulation of lamellipodium assembly	4/53	5.7e-06	8.6e-06
GO:0032735	BP	positive regulation of interleukin-12 production	4/53	5.7e-06	8.6e-06
GO:0009199	BP	ribonucleoside triphosphate metabolic process	7/53	5.82e-06	8.76e-06
GO:0042362	BP	fat-soluble vitamin biosynthetic process	3/53	5.84e-06	8.76e-06
GO:0061029	BP	eyelid development in camera-type eye	3/53	5.84e-06	8.76e-06
GO:0097581	BP	lamellipodium organization	5/53	5.84e-06	8.76e-06
GO:0071695	BP	anatomical structure maturation	7/53	5.97e-06	8.95e-06
GO:0070301	BP	cellular response to hydrogen peroxide	5/53	6.16e-06	9.21e-06
GO:0016311	BP	dephosphorylation	8/53	6.32e-06	9.44e-06
GO:0035304	BP	regulation of protein dephosphorylation	5/53	6.49e-06	9.68e-06
GO:0009306	BP	protein secretion	8/53	6.58e-06	9.81e-06
GO:0001655	BP	urogenital system development	8/53	6.72e-06	9.98e-06
GO:0035592	BP	establishment of protein localization to extracellular region	8/53	6.72e-06	9.98e-06
GO:0021537	BP	telencephalon development	7/53	6.8e-06	1.01e-05
GO:0006509	BP	membrane protein ectodomain proteolysis	4/53	6.88e-06	1.02e-05
GO:0046330	BP	positive regulation of JNK cascade	5/53	7.2e-06	1.06e-05
GO:1902947	BP	regulation of tau-protein kinase activity	3/53	7.41e-06	1.09e-05
GO:0043620	BP	regulation of DNA-templated transcription in response to stress	4/53	7.53e-06	1.11e-05
GO:0046427	BP	positive regulation of receptor signaling pathway via JAK-STAT	4/53	7.53e-06	1.11e-05
GO:0001837	BP	epithelial to mesenchymal transition	6/53	7.57e-06	1.11e-05
GO:0002262	BP	myeloid cell homeostasis	6/53	7.57e-06	1.11e-05
GO:0010639	BP	negative regulation of organelle organization	8/53	7.58e-06	1.11e-05
GO:0060828	BP	regulation of canonical Wnt signaling pathway	7/53	7.72e-06	1.13e-05
GO:0034250	BP	positive regulation of cellular amide metabolic process	6/53	7.83e-06	1.14e-05
GO:0071692	BP	protein localization to extracellular region	8/53	7.89e-06	1.15e-05
GO:0002699	BP	positive regulation of immune effector process	7/53	7.91e-06	1.15e-05
GO:0045927	BP	positive regulation of growth	7/53	7.91e-06	1.15e-05
GO:1902807	BP	negative regulation of cell cycle G1/S phase transition	5/53	7.96e-06	1.16e-05
GO:0046661	BP	male sex differentiation	6/53	8.1e-06	1.18e-05
GO:0042088	BP	T-helper 1 type immune response	4/53	8.24e-06	1.19e-05
GO:0060443	BP	mammary gland morphogenesis	4/53	8.24e-06	1.19e-05
GO:0001818	BP	negative regulation of cytokine production	8/53	8.37e-06	1.21e-05
GO:0051346	BP	negative regulation of hydrolase activity	8/53	8.7e-06	1.26e-05
GO:0001776	BP	leukocyte homeostasis	5/53	8.79e-06	1.26e-05
GO:0002532	BP	production of molecular mediator involved in inflammatory response	5/53	8.79e-06	1.26e-05
GO:0097306	BP	cellular response to alcohol	5/53	8.79e-06	1.26e-05
GO:1901992	BP	positive regulation of mitotic cell cycle phase transition	5/53	8.79e-06	1.26e-05
GO:0002861	BP	regulation of inflammatory response to antigenic stimulus	4/53	8.98e-06	1.28e-05
GO:0030521	BP	androgen receptor signaling pathway	4/53	8.98e-06	1.28e-05
GO:0046677	BP	response to antibiotic	4/53	8.98e-06	1.28e-05
GO:0070849	BP	response to epidermal growth factor	4/53	8.98e-06	1.28e-05
GO:0090199	BP	regulation of release of cytochrome c from mitochondria	4/53	8.98e-06	1.28e-05
GO:0002460	BP	adaptive immune response based on somatic recombination of immune receptors built from immunoglobulin superfamily domains	8/53	9.05e-06	1.29e-05
GO:0009141	BP	nucleoside triphosphate metabolic process	7/53	9.18e-06	1.3e-05
GO:0034116	BP	positive regulation of heterotypic cell-cell adhesion	3/53	9.25e-06	1.31e-05
GO:0019218	BP	regulation of steroid metabolic process	5/53	9.68e-06	1.37e-05
GO:0006953	BP	acute-phase response	4/53	9.78e-06	1.37e-05
GO:0031641	BP	regulation of myelination	4/53	9.78e-06	1.37e-05
GO:0031648	BP	protein destabilization	4/53	9.78e-06	1.37e-05
GO:0032620	BP	interleukin-17 production	4/53	9.78e-06	1.37e-05
GO:0032660	BP	regulation of interleukin-17 production	4/53	9.78e-06	1.37e-05
GO:0045981	BP	positive regulation of nucleotide metabolic process	4/53	9.78e-06	1.37e-05
GO:0048538	BP	thymus development	4/53	9.78e-06	1.37e-05
GO:1900544	BP	positive regulation of purine nucleotide metabolic process	4/53	9.78e-06	1.37e-05
GO:1902003	BP	regulation of amyloid-beta formation	4/53	9.78e-06	1.37e-05
GO:0043255	BP	regulation of carbohydrate biosynthetic process	5/53	1.02e-05	1.42e-05
GO:0042326	BP	negative regulation of phosphorylation	8/53	1.02e-05	1.42e-05
GO:0090276	BP	regulation of peptide hormone secretion	6/53	1.05e-05	1.46e-05
GO:0035987	BP	endodermal cell differentiation	4/53	1.06e-05	1.47e-05
GO:0043457	BP	regulation of cellular respiration	4/53	1.06e-05	1.47e-05
GO:0048546	BP	digestive tract morphogenesis	4/53	1.06e-05	1.47e-05
GO:1904894	BP	positive regulation of receptor signaling pathway via STAT	4/53	1.06e-05	1.47e-05
GO:0042100	BP	B cell proliferation	5/53	1.06e-05	1.47e-05
GO:0046425	BP	regulation of receptor signaling pathway via JAK-STAT	5/53	1.06e-05	1.47e-05
GO:0032479	BP	regulation of type I interferon production	5/53	1.12e-05	1.54e-05
GO:0032606	BP	type I interferon production	5/53	1.12e-05	1.54e-05
GO:0034349	BP	glial cell apoptotic process	3/53	1.14e-05	1.56e-05
GO:0051044	BP	positive regulation of membrane protein ectodomain proteolysis	3/53	1.14e-05	1.56e-05
GO:2000696	BP	regulation of epithelial cell differentiation involved in kidney development	3/53	1.14e-05	1.56e-05
GO:0002066	BP	columnar/cuboidal epithelial cell development	4/53	1.15e-05	1.58e-05
GO:0045737	BP	positive regulation of cyclin-dependent protein serine/threonine kinase activity	4/53	1.15e-05	1.58e-05
GO:0002791	BP	regulation of peptide secretion	6/53	1.16e-05	1.58e-05
GO:0042129	BP	regulation of T cell proliferation	6/53	1.16e-05	1.58e-05
GO:1903532	BP	positive regulation of secretion by cell	7/53	1.19e-05	1.62e-05
GO:0008361	BP	regulation of cell size	6/53	1.19e-05	1.62e-05
GO:0030073	BP	insulin secretion	6/53	1.19e-05	1.62e-05
GO:0010906	BP	regulation of glucose metabolic process	5/53	1.22e-05	1.66e-05
GO:0090087	BP	regulation of peptide transport	6/53	1.23e-05	1.67e-05
GO:0030850	BP	prostate gland development	4/53	1.25e-05	1.68e-05
GO:0043124	BP	negative regulation of I-kappaB kinase/NF-kappaB signaling	4/53	1.25e-05	1.68e-05
GO:0060324	BP	face development	4/53	1.25e-05	1.68e-05
GO:0060425	BP	lung morphogenesis	4/53	1.25e-05	1.68e-05
GO:0060688	BP	regulation of morphogenesis of a branching structure	4/53	1.25e-05	1.68e-05
GO:0033209	BP	tumor necrosis factor-mediated signaling pathway	5/53	1.34e-05	1.8e-05
GO:0002762	BP	negative regulation of myeloid leukocyte differentiation	4/53	1.35e-05	1.8e-05
GO:0010823	BP	negative regulation of mitochondrion organization	4/53	1.35e-05	1.8e-05
GO:0002700	BP	regulation of production of molecular mediator of immune response	6/53	1.35e-05	1.8e-05
GO:0030324	BP	lung development	6/53	1.35e-05	1.8e-05
GO:0048469	BP	cell maturation	6/53	1.35e-05	1.8e-05
GO:0010224	BP	response to UV-B	3/53	1.38e-05	1.83e-05
GO:0035729	BP	cellular response to hepatocyte growth factor stimulus	3/53	1.38e-05	1.83e-05
GO:0090594	BP	inflammatory response to wounding	3/53	1.38e-05	1.83e-05
GO:0010721	BP	negative regulation of cell development	6/53	1.39e-05	1.85e-05
GO:0007173	BP	epidermal growth factor receptor signaling pathway	5/53	1.4e-05	1.85e-05
GO:0045833	BP	negative regulation of lipid metabolic process	5/53	1.4e-05	1.85e-05
GO:1902749	BP	regulation of cell cycle G2/M phase transition	5/53	1.4e-05	1.85e-05
GO:0072659	BP	protein localization to plasma membrane	7/53	1.4e-05	1.85e-05
GO:0006839	BP	mitochondrial transport	6/53	1.43e-05	1.89e-05
GO:0043123	BP	positive regulation of I-kappaB kinase/NF-kappaB signaling	6/53	1.43e-05	1.89e-05
GO:0032210	BP	regulation of telomere maintenance via telomerase	4/53	1.46e-05	1.91e-05
GO:2000677	BP	regulation of transcription regulatory region DNA binding	4/53	1.46e-05	1.91e-05
GO:0021761	BP	limbic system development	5/53	1.46e-05	1.92e-05
GO:0030323	BP	respiratory tube development	6/53	1.52e-05	1.99e-05
GO:0014009	BP	glial cell proliferation	4/53	1.57e-05	2.05e-05
GO:0030520	BP	intracellular estrogen receptor signaling pathway	4/53	1.57e-05	2.05e-05
GO:1904659	BP	glucose transmembrane transport	5/53	1.59e-05	2.08e-05
GO:0030730	BP	sequestering of triglyceride	3/53	1.65e-05	2.13e-05
GO:0051900	BP	regulation of mitochondrial depolarization	3/53	1.65e-05	2.13e-05
GO:0060391	BP	positive regulation of SMAD protein signal transduction	3/53	1.65e-05	2.13e-05
GO:0150078	BP	positive regulation of neuroinflammatory response	3/53	1.65e-05	2.13e-05
GO:2000641	BP	regulation of early endosome to late endosome transport	3/53	1.65e-05	2.13e-05
GO:2000811	BP	negative regulation of anoikis	3/53	1.65e-05	2.13e-05
GO:0043525	BP	positive regulation of neuron apoptotic process	4/53	1.69e-05	2.18e-05
GO:1902991	BP	regulation of amyloid precursor protein catabolic process	4/53	1.69e-05	2.18e-05
GO:0001938	BP	positive regulation of endothelial cell proliferation	5/53	1.74e-05	2.24e-05
GO:0007369	BP	gastrulation	6/53	1.76e-05	2.27e-05
GO:0044262	BP	cellular carbohydrate metabolic process	7/53	1.79e-05	2.3e-05
GO:0002065	BP	columnar/cuboidal epithelial cell differentiation	5/53	1.81e-05	2.32e-05
GO:0008645	BP	hexose transmembrane transport	5/53	1.81e-05	2.32e-05
GO:0010718	BP	positive regulation of epithelial to mesenchymal transition	4/53	1.82e-05	2.32e-05
GO:0034205	BP	amyloid-beta formation	4/53	1.82e-05	2.32e-05
GO:0002263	BP	cell activation involved in immune response	7/53	1.83e-05	2.34e-05
GO:0002819	BP	regulation of adaptive immune response	6/53	1.87e-05	2.38e-05
GO:0120032	BP	regulation of plasma membrane bounded cell projection assembly	6/53	1.92e-05	2.45e-05
GO:0070231	BP	T cell apoptotic process	4/53	1.95e-05	2.48e-05
GO:0035728	BP	response to hepatocyte growth factor	3/53	1.95e-05	2.48e-05
GO:0060438	BP	trachea development	3/53	1.95e-05	2.48e-05
GO:1902176	BP	negative regulation of oxidative stress-induced intrinsic apoptotic signaling pathway	3/53	1.95e-05	2.48e-05
GO:0043588	BP	skin development	7/53	2.04e-05	2.58e-05
GO:0015749	BP	monosaccharide transmembrane transport	5/53	2.05e-05	2.59e-05
GO:0001706	BP	endoderm formation	4/53	2.09e-05	2.63e-05
GO:0033619	BP	membrane protein proteolysis	4/53	2.09e-05	2.63e-05
GO:0048010	BP	vascular endothelial growth factor receptor signaling pathway	4/53	2.09e-05	2.63e-05
GO:0021700	BP	developmental maturation	7/53	2.12e-05	2.67e-05
GO:0051047	BP	positive regulation of secretion	7/53	2.12e-05	2.67e-05
GO:0002821	BP	positive regulation of adaptive immune response	5/53	2.13e-05	2.68e-05
GO:0050864	BP	regulation of B cell activation	6/53	2.21e-05	2.77e-05
GO:0046324	BP	regulation of glucose import	4/53	2.24e-05	2.8e-05
GO:0009110	BP	vitamin biosynthetic process	3/53	2.29e-05	2.86e-05
GO:0042359	BP	vitamin D metabolic process	3/53	2.29e-05	2.86e-05
GO:0051882	BP	mitochondrial depolarization	3/53	2.29e-05	2.86e-05
GO:1900221	BP	regulation of amyloid-beta clearance	3/53	2.29e-05	2.86e-05
GO:2000010	BP	positive regulation of protein localization to cell surface	3/53	2.29e-05	2.86e-05
GO:0007162	BP	negative regulation of cell adhesion	7/53	2.31e-05	2.87e-05
GO:1901989	BP	positive regulation of cell cycle phase transition	5/53	2.31e-05	2.87e-05
GO:1905517	BP	macrophage migration	4/53	2.39e-05	2.97e-05
GO:0002285	BP	lymphocyte activation involved in immune response	6/53	2.4e-05	2.97e-05
GO:0034284	BP	response to monosaccharide	6/53	2.4e-05	2.97e-05
GO:0060070	BP	canonical Wnt signaling pathway	7/53	2.41e-05	2.97e-05
GO:2001020	BP	regulation of response to DNA damage stimulus	7/53	2.51e-05	3.1e-05
GO:0045732	BP	positive regulation of protein catabolic process	6/53	2.53e-05	3.12e-05
GO:0060135	BP	maternal process involved in female pregnancy	4/53	2.55e-05	3.14e-05
GO:0043280	BP	positive regulation of cysteine-type endopeptidase activity involved in apoptotic process	5/53	2.6e-05	3.19e-05
GO:0006909	BP	phagocytosis	7/53	2.61e-05	3.21e-05
GO:0060541	BP	respiratory system development	6/53	2.67e-05	3.26e-05
GO:0007252	BP	I-kappaB phosphorylation	3/53	2.67e-05	3.26e-05
GO:0060252	BP	positive regulation of glial cell proliferation	3/53	2.67e-05	3.26e-05
GO:1903204	BP	negative regulation of oxidative stress-induced neuron death	3/53	2.67e-05	3.26e-05
GO:0032102	BP	negative regulation of response to external stimulus	8/53	2.68e-05	3.27e-05
GO:0070228	BP	regulation of lymphocyte apoptotic process	4/53	2.72e-05	3.32e-05
GO:0099601	BP	regulation of neurotransmitter receptor activity	4/53	2.72e-05	3.32e-05
GO:0007409	BP	axonogenesis	8/53	2.77e-05	3.37e-05
GO:0002688	BP	regulation of leukocyte chemotaxis	5/53	2.8e-05	3.41e-05
GO:0010573	BP	vascular endothelial growth factor production	4/53	2.9e-05	3.51e-05
GO:0032481	BP	positive regulation of type I interferon production	4/53	2.9e-05	3.51e-05
GO:0050994	BP	regulation of lipid catabolic process	4/53	2.9e-05	3.51e-05
GO:0070059	BP	intrinsic apoptotic signaling pathway in response to endoplasmic reticulum stress	4/53	2.9e-05	3.51e-05
GO:0030218	BP	erythrocyte differentiation	5/53	2.91e-05	3.52e-05
GO:0045931	BP	positive regulation of mitotic cell cycle	5/53	3.02e-05	3.64e-05
GO:0002223	BP	stimulatory C-type lectin receptor signaling pathway	3/53	3.09e-05	3.69e-05
GO:0010888	BP	negative regulation of lipid storage	3/53	3.09e-05	3.69e-05
GO:0032516	BP	positive regulation of phosphoprotein phosphatase activity	3/53	3.09e-05	3.69e-05
GO:0051000	BP	positive regulation of nitric-oxide synthase activity	3/53	3.09e-05	3.69e-05
GO:1990840	BP	response to lectin	3/53	3.09e-05	3.69e-05
GO:1990858	BP	cellular response to lectin	3/53	3.09e-05	3.69e-05
GO:2000310	BP	regulation of NMDA receptor activity	3/53	3.09e-05	3.69e-05
GO:0008202	BP	steroid metabolic process	7/53	3.13e-05	3.73e-05
GO:0031929	BP	TOR signaling	5/53	3.14e-05	3.73e-05
GO:0032874	BP	positive regulation of stress-activated MAPK cascade	5/53	3.14e-05	3.73e-05
GO:0071621	BP	granulocyte chemotaxis	5/53	3.14e-05	3.73e-05
GO:0031100	BP	animal organ regeneration	4/53	3.28e-05	3.9e-05
GO:0050435	BP	amyloid-beta metabolic process	4/53	3.28e-05	3.9e-05
GO:1905330	BP	regulation of morphogenesis of an epithelium	4/53	3.28e-05	3.9e-05
GO:0034219	BP	carbohydrate transmembrane transport	5/53	3.37e-05	3.99e-05
GO:0070304	BP	positive regulation of stress-activated protein kinase signaling cascade	5/53	3.37e-05	3.99e-05
GO:0002702	BP	positive regulation of production of molecular mediator of immune response	5/53	3.5e-05	4.14e-05
GO:0002053	BP	positive regulation of mesenchymal cell proliferation	3/53	3.54e-05	4.17e-05
GO:0002363	BP	alpha-beta T cell lineage commitment	3/53	3.54e-05	4.17e-05
GO:0010893	BP	positive regulation of steroid biosynthetic process	3/53	3.54e-05	4.17e-05
GO:0060444	BP	branching involved in mammary gland duct morphogenesis	3/53	3.54e-05	4.17e-05
GO:0010810	BP	regulation of cell-substrate adhesion	6/53	3.55e-05	4.17e-05
GO:0042531	BP	positive regulation of tyrosine phosphorylation of STAT protein	4/53	3.7e-05	4.35e-05
GO:2001235	BP	positive regulation of apoptotic signaling pathway	5/53	3.76e-05	4.41e-05
GO:0060249	BP	anatomical structure homeostasis	7/53	3.8e-05	4.45e-05
GO:0030072	BP	peptide hormone secretion	6/53	3.83e-05	4.48e-05
GO:0042987	BP	amyloid precursor protein catabolic process	4/53	3.93e-05	4.59e-05
GO:0034101	BP	erythrocyte homeostasis	5/53	4.03e-05	4.69e-05
GO:0010623	BP	programmed cell death involved in cell development	3/53	4.04e-05	4.69e-05
GO:0036120	BP	cellular response to platelet-derived growth factor stimulus	3/53	4.04e-05	4.69e-05
GO:0043369	BP	CD4-positive or CD8-positive, alpha-beta T cell lineage commitment	3/53	4.04e-05	4.69e-05
GO:1901863	BP	positive regulation of muscle tissue development	3/53	4.04e-05	4.69e-05
GO:2000637	BP	positive regulation of miRNA-mediated gene silencing	3/53	4.04e-05	4.69e-05
GO:0002260	BP	lymphocyte homeostasis	4/53	4.16e-05	4.81e-05
GO:0034394	BP	protein localization to cell surface	4/53	4.16e-05	4.81e-05
GO:0048645	BP	animal organ formation	4/53	4.16e-05	4.81e-05
GO:0048588	BP	developmental cell growth	6/53	4.22e-05	4.88e-05
GO:0002790	BP	peptide secretion	6/53	4.33e-05	4.99e-05
GO:0034114	BP	regulation of heterotypic cell-cell adhesion	3/53	4.58e-05	5.25e-05
GO:0046885	BP	regulation of hormone biosynthetic process	3/53	4.58e-05	5.25e-05
GO:0060148	BP	positive regulation of post-transcriptional gene silencing	3/53	4.58e-05	5.25e-05
GO:1900370	BP	positive regulation of post-transcriptional gene silencing by RNA	3/53	4.58e-05	5.25e-05
GO:1904996	BP	positive regulation of leukocyte adhesion to vascular endothelial cell	3/53	4.58e-05	5.25e-05
GO:2000209	BP	regulation of anoikis	3/53	4.58e-05	5.25e-05
GO:0006986	BP	response to unfolded protein	5/53	4.63e-05	5.29e-05
GO:0045667	BP	regulation of osteoblast differentiation	5/53	4.63e-05	5.29e-05
GO:2000379	BP	positive regulation of reactive oxygen species metabolic process	4/53	4.66e-05	5.31e-05
GO:0045600	BP	positive regulation of fat cell differentiation	4/53	4.92e-05	5.6e-05
GO:1900076	BP	regulation of cellular response to insulin stimulus	4/53	4.92e-05	5.6e-05
GO:2001056	BP	positive regulation of cysteine-type endopeptidase activity	5/53	4.95e-05	5.63e-05
GO:0010508	BP	positive regulation of autophagy	5/53	5.12e-05	5.81e-05
GO:0033598	BP	mammary gland epithelial cell proliferation	3/53	5.17e-05	5.83e-05
GO:0036119	BP	response to platelet-derived growth factor	3/53	5.17e-05	5.83e-05
GO:0045672	BP	positive regulation of osteoclast differentiation	3/53	5.17e-05	5.83e-05
GO:0050995	BP	negative regulation of lipid catabolic process	3/53	5.17e-05	5.83e-05
GO:0060740	BP	prostate gland epithelium morphogenesis	3/53	5.17e-05	5.83e-05
GO:0070102	BP	interleukin-6-mediated signaling pathway	3/53	5.17e-05	5.83e-05
GO:0002067	BP	glandular epithelial cell differentiation	4/53	5.19e-05	5.85e-05
GO:0030032	BP	lamellipodium assembly	4/53	5.19e-05	5.85e-05
GO:0007160	BP	cell-matrix adhesion	6/53	5.24e-05	5.89e-05
GO:0045089	BP	positive regulation of innate immune response	5/53	5.29e-05	5.94e-05
GO:0050768	BP	negative regulation of neurogenesis	5/53	5.46e-05	6.13e-05
GO:0035924	BP	cellular response to vascular endothelial growth factor stimulus	4/53	5.48e-05	6.13e-05
GO:0048662	BP	negative regulation of smooth muscle cell proliferation	4/53	5.48e-05	6.13e-05
GO:0050766	BP	positive regulation of phagocytosis	4/53	5.48e-05	6.13e-05
GO:0008584	BP	male gonad development	5/53	5.64e-05	6.31e-05
GO:0046323	BP	glucose import	4/53	5.78e-05	6.45e-05
GO:0032147	BP	activation of protein kinase activity	5/53	5.83e-05	6.49e-05
GO:0046546	BP	development of primary male sexual characteristics	5/53	5.83e-05	6.49e-05
GO:0001937	BP	negative regulation of endothelial cell proliferation	4/53	6.08e-05	6.75e-05
GO:0045685	BP	regulation of glial cell differentiation	4/53	6.08e-05	6.75e-05
GO:2000142	BP	regulation of DNA-templated transcription initiation	4/53	6.08e-05	6.75e-05
GO:0043535	BP	regulation of blood vessel endothelial cell migration	5/53	6.21e-05	6.89e-05
GO:0072088	BP	nephron epithelium morphogenesis	4/53	6.4e-05	7.09e-05
GO:0051961	BP	negative regulation of nervous system development	5/53	6.41e-05	7.09e-05
GO:0008544	BP	epidermis development	7/53	6.44e-05	7.12e-05
GO:0002675	BP	positive regulation of acute inflammatory response	3/53	6.49e-05	7.13e-05
GO:0010971	BP	positive regulation of G2/M transition of mitotic cell cycle	3/53	6.49e-05	7.13e-05
GO:0060512	BP	prostate gland morphogenesis	3/53	6.49e-05	7.13e-05
GO:0060765	BP	regulation of androgen receptor signaling pathway	3/53	6.49e-05	7.13e-05
GO:1903649	BP	regulation of cytoplasmic transport	3/53	6.49e-05	7.13e-05
GO:0043154	BP	negative regulation of cysteine-type endopeptidase activity involved in apoptotic process	4/53	6.74e-05	7.39e-05
GO:0032535	BP	regulation of cellular component size	7/53	7.02e-05	7.7e-05
GO:0034763	BP	negative regulation of transmembrane transport	5/53	7.04e-05	7.71e-05
GO:0002437	BP	inflammatory response to antigenic stimulus	4/53	7.08e-05	7.74e-05
GO:0002720	BP	positive regulation of cytokine production involved in immune response	4/53	7.08e-05	7.74e-05
GO:0010951	BP	negative regulation of endopeptidase activity	6/53	7.19e-05	7.82e-05
GO:0033044	BP	regulation of chromosome organization	6/53	7.19e-05	7.82e-05
GO:1903320	BP	regulation of protein modification by small protein conjugation or removal	6/53	7.19e-05	7.82e-05
GO:0010575	BP	positive regulation of vascular endothelial growth factor production	3/53	7.22e-05	7.82e-05
GO:0031571	BP	mitotic G1 DNA damage checkpoint signaling	3/53	7.22e-05	7.82e-05
GO:0032607	BP	interferon-alpha production	3/53	7.22e-05	7.82e-05
GO:0032647	BP	regulation of interferon-alpha production	3/53	7.22e-05	7.82e-05
GO:0044030	BP	regulation of DNA methylation	3/53	7.22e-05	7.82e-05
GO:0090312	BP	positive regulation of protein deacetylation	3/53	7.22e-05	7.82e-05
GO:0032368	BP	regulation of lipid transport	5/53	7.26e-05	7.83e-05
GO:0050871	BP	positive regulation of B cell activation	5/53	7.26e-05	7.83e-05
GO:0031589	BP	cell-substrate adhesion	7/53	7.26e-05	7.83e-05
GO:0072028	BP	nephron morphogenesis	4/53	7.44e-05	8.02e-05
GO:0008643	BP	carbohydrate transport	5/53	7.48e-05	8.06e-05
GO:0015833	BP	peptide transport	6/53	7.51e-05	8.07e-05
GO:0044839	BP	cell cycle G2/M phase transition	5/53	7.71e-05	8.29e-05
GO:0001678	BP	cellular glucose homeostasis	5/53	7.95e-05	8.52e-05
GO:0097530	BP	granulocyte migration	5/53	7.95e-05	8.52e-05
GO:0010464	BP	regulation of mesenchymal cell proliferation	3/53	8.01e-05	8.54e-05
GO:0044819	BP	mitotic G1/S transition checkpoint signaling	3/53	8.01e-05	8.54e-05
GO:0045940	BP	positive regulation of steroid metabolic process	3/53	8.01e-05	8.54e-05
GO:1902230	BP	negative regulation of intrinsic apoptotic signaling pathway in response to DNA damage	3/53	8.01e-05	8.54e-05
GO:2000108	BP	positive regulation of leukocyte apoptotic process	3/53	8.01e-05	8.54e-05
GO:0007292	BP	female gamete generation	5/53	8.19e-05	8.68e-05
GO:0021766	BP	hippocampus development	4/53	8.19e-05	8.68e-05
GO:0031016	BP	pancreas development	4/53	8.19e-05	8.68e-05
GO:0042509	BP	regulation of tyrosine phosphorylation of STAT protein	4/53	8.19e-05	8.68e-05
GO:0051149	BP	positive regulation of muscle cell differentiation	4/53	8.19e-05	8.68e-05
GO:0060395	BP	SMAD protein signal transduction	4/53	8.19e-05	8.68e-05
GO:0002697	BP	regulation of immune effector process	7/53	8.59e-05	9.08e-05
GO:0014032	BP	neural crest cell development	4/53	8.59e-05	9.08e-05
GO:0003015	BP	heart process	6/53	8.72e-05	9.2e-05
GO:0006470	BP	protein dephosphorylation	6/53	8.72e-05	9.2e-05
GO:0002220	BP	innate immune response activating cell surface receptor signaling pathway	3/53	8.85e-05	9.29e-05
GO:0010039	BP	response to iron ion	3/53	8.85e-05	9.29e-05
GO:0060390	BP	regulation of SMAD protein signal transduction	3/53	8.85e-05	9.29e-05
GO:0060603	BP	mammary gland duct morphogenesis	3/53	8.85e-05	9.29e-05
GO:1902751	BP	positive regulation of cell cycle G2/M phase transition	3/53	8.85e-05	9.29e-05
GO:0010466	BP	negative regulation of peptidase activity	6/53	9.09e-05	9.53e-05
GO:0035966	BP	response to topologically incorrect protein	5/53	9.21e-05	9.64e-05
GO:0034103	BP	regulation of tissue remodeling	4/53	9.43e-05	9.86e-05
GO:0002758	BP	innate immune response-activating signal transduction	3/53	9.75e-05	0.000101206
GO:0002862	BP	negative regulation of inflammatory response to antigenic stimulus	3/53	9.75e-05	0.000101206
GO:0010165	BP	response to X-ray	3/53	9.75e-05	0.000101206
GO:0034390	BP	smooth muscle cell apoptotic process	3/53	9.75e-05	0.000101206
GO:0034391	BP	regulation of smooth muscle cell apoptotic process	3/53	9.75e-05	0.000101206
GO:0045671	BP	negative regulation of osteoclast differentiation	3/53	9.75e-05	0.000101206
GO:1901889	BP	negative regulation of cell junction assembly	3/53	9.75e-05	0.000101206
GO:0007260	BP	tyrosine phosphorylation of STAT protein	4/53	9.86e-05	0.000102227
GO:0033077	BP	T cell differentiation in thymus	4/53	9.86e-05	0.000102227
GO:0030307	BP	positive regulation of cell growth	5/53	0.000103248	0.000106884
GO:0048639	BP	positive regulation of developmental growth	5/53	0.000106191	0.000109817
GO:0001782	BP	B cell homeostasis	3/53	0.000106994	0.000110305
GO:0030511	BP	positive regulation of transforming growth factor beta receptor signaling pathway	3/53	0.000106994	0.000110305
GO:1903846	BP	positive regulation of cellular response to transforming growth factor beta stimulus	3/53	0.000106994	0.000110305
GO:0006112	BP	energy reserve metabolic process	4/53	0.000107878	0.000111103
GO:0031348	BP	negative regulation of defense response	6/53	0.00010936	0.000112282
GO:0090596	BP	sensory organ morphogenesis	6/53	0.00010936	0.000112282
GO:1901988	BP	negative regulation of cell cycle phase transition	6/53	0.00010936	0.000112282
GO:0050806	BP	positive regulation of synaptic transmission	5/53	0.000112269	0.000115151
GO:0032212	BP	positive regulation of telomere maintenance via telomerase	3/53	0.000117116	0.000119632
GO:0034405	BP	response to fluid shear stress	3/53	0.000117116	0.000119632
GO:0045648	BP	positive regulation of erythrocyte differentiation	3/53	0.000117116	0.000119632
GO:0055094	BP	response to lipoprotein particle	3/53	0.000117116	0.000119632
GO:1903034	BP	regulation of response to wounding	5/53	0.000118611	0.000120912
GO:1990138	BP	neuron projection extension	5/53	0.000118611	0.000120912
GO:2000117	BP	negative regulation of cysteine-type endopeptidase activity	4/53	0.000122879	0.000125135
GO:0010950	BP	positive regulation of endopeptidase activity	5/53	0.000125225	0.000127265
GO:0046631	BP	alpha-beta T cell activation	5/53	0.000125225	0.000127265
GO:0010661	BP	positive regulation of muscle cell apoptotic process	3/53	0.000127842	0.000129662
GO:0033146	BP	regulation of intracellular estrogen receptor signaling pathway	3/53	0.000127842	0.000129662
GO:0001656	BP	metanephros development	4/53	0.000128199	0.000129892
GO:0043542	BP	endothelial cell migration	6/53	0.000130654	0.000132247
GO:0050680	BP	negative regulation of epithelial cell proliferation	5/53	0.000132118	0.000133593
GO:0043534	BP	blood vessel endothelial cell migration	5/53	0.000135671	0.000137048
GO:0042692	BP	muscle cell differentiation	7/53	0.000137801	0.000139058
GO:0030224	BP	monocyte differentiation	3/53	0.000139188	0.000140145
GO:0001659	BP	temperature homeostasis	5/53	0.000139298	0.000140145
GO:0006694	BP	steroid biosynthetic process	5/53	0.000139298	0.000140145
GO:0042982	BP	amyloid precursor protein metabolic process	4/53	0.000145161	0.000145751
GO:0045638	BP	negative regulation of myeloid cell differentiation	4/53	0.000145161	0.000145751
GO:0035265	BP	organ growth	5/53	0.000146774	0.000147223
GO:0042770	BP	signal transduction in response to DNA damage	5/53	0.000150625	0.000149979
GO:0043409	BP	negative regulation of MAPK cascade	5/53	0.000150625	0.000149979
GO:0014033	BP	neural crest cell differentiation	4/53	0.000151159	0.000149979
GO:0019217	BP	regulation of fatty acid metabolic process	4/53	0.000151159	0.000149979
GO:0072080	BP	nephron tubule development	4/53	0.000151159	0.000149979
GO:0002068	BP	glandular epithelial cell development	3/53	0.00015117	0.000149979
GO:0046326	BP	positive regulation of glucose import	3/53	0.00015117	0.000149979
GO:0060416	BP	response to growth hormone	3/53	0.00015117	0.000149979
GO:0071402	BP	cellular response to lipoprotein particle stimulus	3/53	0.00015117	0.000149979
GO:1904358	BP	positive regulation of telomere maintenance via telomere lengthening	3/53	0.00015117	0.000149979
GO:2000279	BP	negative regulation of DNA biosynthetic process	3/53	0.00015117	0.000149979
GO:0002822	BP	regulation of adaptive immune response based on somatic recombination of immune receptors built from immunoglobulin superfamily domains	5/53	0.000154553	0.000153184
GO:0002690	BP	positive regulation of leukocyte chemotaxis	4/53	0.000157335	0.000155633
GO:0060993	BP	kidney morphogenesis	4/53	0.000157335	0.000155633
GO:0050728	BP	negative regulation of inflammatory response	5/53	0.000162645	0.000160726
GO:0032885	BP	regulation of polysaccharide biosynthetic process	3/53	0.000163802	0.000161393
GO:0043368	BP	positive T cell selection	3/53	0.000163802	0.000161393
GO:1902229	BP	regulation of intrinsic apoptotic signaling pathway in response to DNA damage	3/53	0.000163802	0.000161393
GO:0002366	BP	leukocyte activation involved in immune response	6/53	0.000164035	0.000161463
GO:0010389	BP	regulation of G2/M transition of mitotic cell cycle	4/53	0.000170232	0.000166906
GO:0030512	BP	negative regulation of transforming growth factor beta receptor signaling pathway	4/53	0.000170232	0.000166906
GO:0043279	BP	response to alkaloid	4/53	0.000170232	0.000166906
GO:0061326	BP	renal tubule development	4/53	0.000170232	0.000166906
GO:0042886	BP	amide transport	6/53	0.000173353	0.0001698
GO:0045766	BP	positive regulation of angiogenesis	5/53	0.000175385	0.000171455
GO:1904018	BP	positive regulation of vasculature development	5/53	0.000175385	0.000171455
GO:0019080	BP	viral gene expression	4/53	0.000176958	0.000172292
GO:0032350	BP	regulation of hormone metabolic process	3/53	0.000177102	0.000172292
GO:0033028	BP	myeloid cell apoptotic process	3/53	0.000177102	0.000172292
GO:0043618	BP	regulation of transcription from RNA polymerase II promoter in response to stress	3/53	0.000177102	0.000172292
GO:0071634	BP	regulation of transforming growth factor beta production	3/53	0.000177102	0.000172292
GO:0002833	BP	positive regulation of response to biotic stimulus	5/53	0.000179797	0.000174744
GO:0150115	BP	cell-substrate junction organization	4/53	0.000183875	0.000178534
GO:0001906	BP	cell killing	5/53	0.000184293	0.000178766
GO:0034329	BP	cell junction assembly	7/53	0.000187519	0.00018172
GO:0050777	BP	negative regulation of immune response	5/53	0.000188875	0.000182856
GO:0016575	BP	histone deacetylation	4/53	0.000190985	0.000184104
GO:0031341	BP	regulation of cell killing	4/53	0.000190985	0.000184104
GO:0010863	BP	positive regulation of phospholipase C activity	3/53	0.000191083	0.000184104
GO:1902692	BP	regulation of neuroblast proliferation	3/53	0.000191083	0.000184104
GO:1904994	BP	regulation of leukocyte adhesion to vascular endothelial cell	3/53	0.000191083	0.000184104
GO:0019233	BP	sensory perception of pain	4/53	0.000198291	0.000190682
GO:0050764	BP	regulation of phagocytosis	4/53	0.000198291	0.000190682
GO:0070232	BP	regulation of T cell apoptotic process	3/53	0.00020576	0.000197485
GO:0070884	BP	regulation of calcineurin-NFAT signaling cascade	3/53	0.00020576	0.000197485
GO:1901991	BP	negative regulation of mitotic cell cycle phase transition	5/53	0.000208077	0.000199518
GO:0071868	BP	cellular response to monoamine stimulus	4/53	0.000213506	0.000204331
GO:0071870	BP	cellular response to catecholamine stimulus	4/53	0.000213506	0.000204331
GO:0010463	BP	mesenchymal cell proliferation	3/53	0.00022115	0.000209841
GO:0010907	BP	positive regulation of glucose metabolic process	3/53	0.00022115	0.000209841
GO:0043029	BP	T cell homeostasis	3/53	0.00022115	0.000209841
GO:0045022	BP	early endosome to late endosome transport	3/53	0.00022115	0.000209841
GO:0050691	BP	regulation of defense response to virus by host	3/53	0.00022115	0.000209841
GO:0071542	BP	dopaminergic neuron differentiation	3/53	0.00022115	0.000209841
GO:0071604	BP	transforming growth factor beta production	3/53	0.00022115	0.000209841
GO:0106056	BP	regulation of calcineurin-mediated signaling	3/53	0.00022115	0.000209841
GO:1900274	BP	regulation of phospholipase C activity	3/53	0.00022115	0.000209841
GO:0010717	BP	regulation of epithelial to mesenchymal transition	4/53	0.000229544	0.000217394
GO:0032963	BP	collagen metabolic process	4/53	0.000229544	0.000217394
GO:0009746	BP	response to hexose	5/53	0.000234136	0.000221534
GO:0007595	BP	lactation	3/53	0.000237266	0.000222969
GO:0033574	BP	response to testosterone	3/53	0.000237266	0.000222969
GO:0048713	BP	regulation of oligodendrocyte differentiation	3/53	0.000237266	0.000222969
GO:0071548	BP	response to dexamethasone	3/53	0.000237266	0.000222969
GO:1904037	BP	positive regulation of epithelial cell apoptotic process	3/53	0.000237266	0.000222969
GO:0009150	BP	purine ribonucleotide metabolic process	7/53	0.000237645	0.000222969
GO:0032526	BP	response to retinoic acid	4/53	0.000237881	0.000222969
GO:0071867	BP	response to monoamine	4/53	0.000237881	0.000222969
GO:0071869	BP	response to catecholamine	4/53	0.000237881	0.000222969
GO:1902106	BP	negative regulation of leukocyte differentiation	4/53	0.000237881	0.000222969
GO:0019932	BP	second-messenger-mediated signaling	6/53	0.000238431	0.000223276
GO:0051216	BP	cartilage development	5/53	0.000245228	0.000229426
GO:0007281	BP	germ cell development	6/53	0.00024671	0.000230598
GO:0010828	BP	positive regulation of glucose transmembrane transport	3/53	0.000254124	0.000236423
GO:0014911	BP	positive regulation of smooth muscle cell migration	3/53	0.000254124	0.000236423
GO:0031063	BP	regulation of histone deacetylation	3/53	0.000254124	0.000236423
GO:0032881	BP	regulation of polysaccharide metabolic process	3/53	0.000254124	0.000236423
GO:1904706	BP	negative regulation of vascular associated smooth muscle cell proliferation	3/53	0.000254124	0.000236423
GO:0010948	BP	negative regulation of cell cycle process	6/53	0.000255215	0.000237218
GO:0051701	BP	biological process involved in interaction with host	5/53	0.000256716	0.000238391
GO:0019058	BP	viral life cycle	6/53	0.000259553	0.000240803
GO:0042177	BP	negative regulation of protein catabolic process	4/53	0.000264198	0.000244886
GO:0003012	BP	muscle system process	7/53	0.000264715	0.000245138
GO:0003254	BP	regulation of membrane depolarization	3/53	0.000271737	0.000250251
GO:0006775	BP	fat-soluble vitamin metabolic process	3/53	0.000271737	0.000250251
GO:0030890	BP	positive regulation of B cell proliferation	3/53	0.000271737	0.000250251
GO:0031295	BP	T cell costimulation	3/53	0.000271737	0.000250251
GO:0048512	BP	circadian behavior	3/53	0.000271737	0.000250251
GO:0098927	BP	vesicle-mediated transport between endosomal compartments	3/53	0.000271737	0.000250251
GO:2000241	BP	regulation of reproductive process	5/53	0.00027471	0.000252756
GO:1905954	BP	positive regulation of lipid localization	4/53	0.000282867	0.000260022
GO:0010830	BP	regulation of myotube differentiation	3/53	0.000290121	0.00026523
GO:0031640	BP	killing of cells of another organism	3/53	0.000290121	0.00026523
GO:0033173	BP	calcineurin-NFAT signaling cascade	3/53	0.000290121	0.00026523
GO:0048806	BP	genitalia development	3/53	0.000290121	0.00026523
GO:0070266	BP	necroptotic process	3/53	0.000290121	0.00026523
GO:1901861	BP	regulation of muscle tissue development	3/53	0.000290121	0.00026523
GO:0032409	BP	regulation of transporter activity	6/53	0.000291574	0.000265991
GO:0002062	BP	chondrocyte differentiation	4/53	0.000292548	0.000265991
GO:0002526	BP	acute inflammatory response	4/53	0.000292548	0.000265991
GO:0002824	BP	positive regulation of adaptive immune response based on somatic recombination of immune receptors built from immunoglobulin superfamily domains	4/53	0.000292548	0.000265991
GO:0044344	BP	cellular response to fibroblast growth factor stimulus	4/53	0.000292548	0.000265991
GO:1903707	BP	negative regulation of hemopoiesis	4/53	0.000292548	0.000265991
GO:0009259	BP	ribonucleotide metabolic process	7/53	0.00030595	0.000277924
GO:0007622	BP	rhythmic behavior	3/53	0.00030929	0.000279184
GO:0031018	BP	endocrine pancreas development	3/53	0.00030929	0.000279184
GO:0031294	BP	lymphocyte costimulation	3/53	0.00030929	0.000279184
GO:0035794	BP	positive regulation of mitochondrial membrane permeability	3/53	0.00030929	0.000279184
GO:0045601	BP	regulation of endothelial cell differentiation	3/53	0.00030929	0.000279184
GO:0045646	BP	regulation of erythrocyte differentiation	3/53	0.00030929	0.000279184
GO:0060711	BP	labyrinthine layer development	3/53	0.00030929	0.000279184
GO:0046916	BP	cellular transition metal ion homeostasis	4/53	0.00031262	0.000281683
GO:0072009	BP	nephron epithelium development	4/53	0.00031262	0.000281683
GO:0016051	BP	carbohydrate biosynthetic process	5/53	0.000313562	0.000282277
GO:0021987	BP	cerebral cortex development	4/53	0.000323018	0.000290268
GO:0046632	BP	alpha-beta T cell differentiation	4/53	0.000323018	0.000290268
GO:0002440	BP	production of molecular mediator of immune response	6/53	0.000326626	0.000293246
GO:0002673	BP	regulation of acute inflammatory response	3/53	0.000329257	0.000294815
GO:0009299	BP	mRNA transcription	3/53	0.000329257	0.000294815
GO:0035850	BP	epithelial cell differentiation involved in kidney development	3/53	0.000329257	0.000294815
GO:0002286	BP	T cell activation involved in immune response	4/53	0.000333662	0.00029796
GO:0030326	BP	embryonic limb morphogenesis	4/53	0.000333662	0.00029796
GO:0035113	BP	embryonic appendage morphogenesis	4/53	0.000333662	0.00029796
GO:0016570	BP	histone modification	7/53	0.000339072	0.000302521
GO:0001542	BP	ovulation from ovarian follicle	2/53	0.000342138	0.000302828
GO:0002676	BP	regulation of chronic inflammatory response	2/53	0.000342138	0.000302828
GO:0010572	BP	positive regulation of platelet activation	2/53	0.000342138	0.000302828
GO:0032070	BP	regulation of deoxyribonuclease activity	2/53	0.000342138	0.000302828
GO:0043587	BP	tongue morphogenesis	2/53	0.000342138	0.000302828
GO:0046886	BP	positive regulation of hormone biosynthetic process	2/53	0.000342138	0.000302828
GO:0051974	BP	negative regulation of telomerase activity	2/53	0.000342138	0.000302828
GO:0060768	BP	regulation of epithelial cell proliferation involved in prostate gland development	2/53	0.000342138	0.000302828
GO:0072203	BP	cell proliferation involved in metanephros development	2/53	0.000342138	0.000302828
GO:0051604	BP	protein maturation	6/53	0.000342625	0.000302991
GO:0019693	BP	ribose phosphate metabolic process	7/53	0.000343407	0.000303415
GO:0006163	BP	purine nucleotide metabolic process	7/53	0.000347787	0.000307014
GO:0031281	BP	positive regulation of cyclase activity	3/53	0.000350037	0.000307914
GO:0035307	BP	positive regulation of protein dephosphorylation	3/53	0.000350037	0.000307914
GO:1902108	BP	regulation of mitochondrial membrane permeability involved in apoptotic process	3/53	0.000350037	0.000307914
GO:2000378	BP	negative regulation of reactive oxygen species metabolic process	3/53	0.000350037	0.000307914
GO:0071774	BP	response to fibroblast growth factor	4/53	0.000355702	0.000312622
GO:0000077	BP	DNA damage checkpoint signaling	4/53	0.000367103	0.000322359
GO:0048675	BP	axon extension	4/53	0.000378764	0.000332308
GO:0010876	BP	lipid localization	7/53	0.000379722	0.000332856
GO:0046887	BP	positive regulation of hormone secretion	4/53	0.000390688	0.000342169
GO:0019083	BP	viral transcription	3/53	0.000394092	0.000344247
GO:0045058	BP	T cell selection	3/53	0.000394092	0.000344247
GO:0097720	BP	calcineurin-mediated signaling	3/53	0.000394092	0.000344247
GO:0007517	BP	muscle organ development	6/53	0.000412878	0.000358368
GO:0043414	BP	macromolecule methylation	6/53	0.000412878	0.000358368
GO:0001952	BP	regulation of cell-matrix adhesion	4/53	0.000415338	0.000358368
GO:0010543	BP	regulation of platelet activation	3/53	0.000417394	0.000358368
GO:0045912	BP	negative regulation of carbohydrate metabolic process	3/53	0.000417394	0.000358368
GO:0048013	BP	ephrin receptor signaling pathway	3/53	0.000417394	0.000358368
GO:1905710	BP	positive regulation of membrane permeability	3/53	0.000417394	0.000358368
GO:0001660	BP	fever generation	2/53	0.000417418	0.000358368
GO:0033148	BP	positive regulation of intracellular estrogen receptor signaling pathway	2/53	0.000417418	0.000358368
GO:0033234	BP	negative regulation of protein sumoylation	2/53	0.000417418	0.000358368
GO:0035112	BP	genitalia morphogenesis	2/53	0.000417418	0.000358368
GO:0045793	BP	positive regulation of cell size	2/53	0.000417418	0.000358368
GO:0060020	BP	Bergmann glial cell differentiation	2/53	0.000417418	0.000358368
GO:0060742	BP	epithelial cell differentiation involved in prostate gland development	2/53	0.000417418	0.000358368
GO:0060767	BP	epithelial cell proliferation involved in prostate gland development	2/53	0.000417418	0.000358368
GO:0061418	BP	regulation of transcription from RNA polymerase II promoter in response to hypoxia	2/53	0.000417418	0.000358368
GO:0071492	BP	cellular response to UV-A	2/53	0.000417418	0.000358368
GO:0071803	BP	positive regulation of podosome assembly	2/53	0.000417418	0.000358368
GO:1900222	BP	negative regulation of amyloid-beta clearance	2/53	0.000417418	0.000358368
GO:1901731	BP	positive regulation of platelet aggregation	2/53	0.000417418	0.000358368
GO:0001704	BP	formation of primary germ layer	4/53	0.00044108	0.000377802
GO:0051155	BP	positive regulation of striated muscle cell differentiation	3/53	0.000441564	0.000377802
GO:0071622	BP	regulation of granulocyte chemotaxis	3/53	0.000441564	0.000377802
GO:0097300	BP	programmed necrotic cell death	3/53	0.000441564	0.000377802
GO:0010594	BP	regulation of endothelial cell migration	5/53	0.000455421	0.000388994
GO:0050920	BP	regulation of chemotaxis	5/53	0.000455421	0.000388994
GO:0030003	BP	cellular cation homeostasis	7/53	0.000461606	0.00039394
GO:0042149	BP	cellular response to glucose starvation	3/53	0.000466615	0.000397876
GO:0031570	BP	DNA integrity checkpoint signaling	4/53	0.000467943	0.000397991
GO:0050714	BP	positive regulation of protein secretion	4/53	0.000467943	0.000397991
GO:2000027	BP	regulation of animal organ morphogenesis	4/53	0.000467943	0.000397991
GO:0019079	BP	viral genome replication	4/53	0.000481802	0.000409431
GO:0060348	BP	bone development	5/53	0.000483116	0.000410199
GO:0010518	BP	positive regulation of phospholipase activity	3/53	0.00049256	0.000416413
GO:0010659	BP	cardiac muscle cell apoptotic process	3/53	0.00049256	0.000416413
GO:1900087	BP	positive regulation of G1/S transition of mitotic cell cycle	3/53	0.00049256	0.000416413
GO:2000107	BP	negative regulation of leukocyte apoptotic process	3/53	0.00049256	0.000416413
GO:0000012	BP	single strand break repair	2/53	0.000500002	0.000416413
GO:0003337	BP	mesenchymal to epithelial transition involved in metanephros morphogenesis	2/53	0.000500002	0.000416413
GO:0006983	BP	ER overload response	2/53	0.000500002	0.000416413
GO:0014854	BP	response to inactivity	2/53	0.000500002	0.000416413
GO:0031650	BP	regulation of heat generation	2/53	0.000500002	0.000416413
GO:0033145	BP	positive regulation of intracellular steroid hormone receptor signaling pathway	2/53	0.000500002	0.000416413
GO:0033327	BP	Leydig cell differentiation	2/53	0.000500002	0.000416413
GO:0051095	BP	regulation of helicase activity	2/53	0.000500002	0.000416413
GO:0051549	BP	positive regulation of keratinocyte migration	2/53	0.000500002	0.000416413
GO:0060736	BP	prostate gland growth	2/53	0.000500002	0.000416413
GO:0060788	BP	ectodermal placode formation	2/53	0.000500002	0.000416413
GO:0061517	BP	macrophage proliferation	2/53	0.000500002	0.000416413
GO:0071635	BP	negative regulation of transforming growth factor beta production	2/53	0.000500002	0.000416413
GO:0071697	BP	ectodermal placode morphogenesis	2/53	0.000500002	0.000416413
GO:0072182	BP	regulation of nephron tubule epithelial cell differentiation	2/53	0.000500002	0.000416413
GO:0072497	BP	mesenchymal stem cell differentiation	2/53	0.000500002	0.000416413
GO:0140052	BP	cellular response to oxidised low-density lipoprotein particle stimulus	2/53	0.000500002	0.000416413
GO:1901030	BP	positive regulation of mitochondrial outer membrane permeabilization involved in apoptotic signaling pathway	2/53	0.000500002	0.000416413
GO:1904177	BP	regulation of adipose tissue development	2/53	0.000500002	0.000416413
GO:0010676	BP	positive regulation of cellular carbohydrate metabolic process	3/53	0.000519413	0.000431502
GO:0042733	BP	embryonic digit morphogenesis	3/53	0.000519413	0.000431502
GO:0043331	BP	response to dsRNA	3/53	0.000519413	0.000431502
GO:0034764	BP	positive regulation of transmembrane transport	5/53	0.000521997	0.000433289
GO:0010658	BP	striated muscle cell apoptotic process	3/53	0.000547187	0.000452697
GO:0050879	BP	multicellular organismal movement	3/53	0.000547187	0.000452697
GO:0050881	BP	musculoskeletal movement	3/53	0.000547187	0.000452697
GO:0061756	BP	leukocyte adhesion to vascular endothelial cell	3/53	0.000547187	0.000452697
GO:0030336	BP	negative regulation of cell migration	6/53	0.000554553	0.000458412
GO:0042476	BP	odontogenesis	4/53	0.000555526	0.000458837
GO:0002703	BP	regulation of leukocyte mediated immunity	5/53	0.000563191	0.000464785
GO:0010565	BP	regulation of cellular ketone metabolic process	4/53	0.00057118	0.000470989
GO:0032984	BP	protein-containing complex disassembly	5/53	0.000573861	0.000472811
GO:0048016	BP	inositol phosphate-mediated signaling	3/53	0.000575895	0.000473706
GO:0061005	BP	cell differentiation involved in kidney development	3/53	0.000575895	0.000473706
GO:0031392	BP	regulation of prostaglandin biosynthetic process	2/53	0.000589851	0.000481232
GO:0032494	BP	response to peptidoglycan	2/53	0.000589851	0.000481232
GO:0032621	BP	interleukin-18 production	2/53	0.000589851	0.000481232
GO:0032661	BP	regulation of interleukin-18 production	2/53	0.000589851	0.000481232
GO:0043471	BP	regulation of cellular carbohydrate catabolic process	2/53	0.000589851	0.000481232
GO:0070243	BP	regulation of thymocyte apoptotic process	2/53	0.000589851	0.000481232
GO:0070932	BP	histone H3 deacetylation	2/53	0.000589851	0.000481232
GO:0071696	BP	ectodermal placode development	2/53	0.000589851	0.000481232
GO:0097048	BP	dendritic cell apoptotic process	2/53	0.000589851	0.000481232
GO:2000668	BP	regulation of dendritic cell apoptotic process	2/53	0.000589851	0.000481232
GO:0006338	BP	chromatin remodeling	6/53	0.000595278	0.000485264
GO:0002763	BP	positive regulation of myeloid leukocyte differentiation	3/53	0.000605548	0.000492434
GO:0007566	BP	embryo implantation	3/53	0.000605548	0.000492434
GO:0010574	BP	regulation of vascular endothelial growth factor production	3/53	0.000605548	0.000492434
GO:0050852	BP	T cell receptor signaling pathway	4/53	0.000620024	0.000503796
GO:0001658	BP	branching involved in ureteric bud morphogenesis	3/53	0.000636161	0.00051607
GO:0045599	BP	negative regulation of fat cell differentiation	3/53	0.000636161	0.00051607
GO:0045926	BP	negative regulation of growth	5/53	0.00065287	0.000529196
GO:0090090	BP	negative regulation of canonical Wnt signaling pathway	4/53	0.00065419	0.000529837
GO:0060047	BP	heart contraction	5/53	0.00066479	0.000537987
GO:0034113	BP	heterotypic cell-cell adhesion	3/53	0.000667746	0.000539942
GO:0000086	BP	G2/M transition of mitotic cell cycle	4/53	0.000671765	0.000541007
GO:0014074	BP	response to purine-containing compound	4/53	0.000671765	0.000541007
GO:0035107	BP	appendage morphogenesis	4/53	0.000671765	0.000541007
GO:0035108	BP	limb morphogenesis	4/53	0.000671765	0.000541007
GO:0042552	BP	myelination	4/53	0.000671765	0.000541007
GO:2000146	BP	negative regulation of cell motility	6/53	0.000683695	0.000549678
GO:0030213	BP	hyaluronan biosynthetic process	2/53	0.000686924	0.000549678
GO:0043201	BP	response to leucine	2/53	0.000686924	0.000549678
GO:0043922	BP	negative regulation by host of viral transcription	2/53	0.000686924	0.000549678
GO:0051547	BP	regulation of keratinocyte migration	2/53	0.000686924	0.000549678
GO:0071801	BP	regulation of podosome assembly	2/53	0.000686924	0.000549678
GO:0072160	BP	nephron tubule epithelial cell differentiation	2/53	0.000686924	0.000549678
GO:1904044	BP	response to aldosterone	2/53	0.000686924	0.000549678
GO:0050851	BP	antigen receptor-mediated signaling pathway	5/53	0.000689121	0.000550996
GO:0055076	BP	transition metal ion homeostasis	4/53	0.000689672	0.000550996
GO:0022617	BP	extracellular matrix disassembly	3/53	0.000700314	0.000558606
GO:0043030	BP	regulation of macrophage activation	3/53	0.000700314	0.000558606
GO:0007272	BP	ensheathment of neurons	4/53	0.000707915	0.000563323
GO:0008366	BP	axon ensheathment	4/53	0.000707915	0.000563323
GO:0050921	BP	positive regulation of chemotaxis	4/53	0.000707915	0.000563323
GO:0006352	BP	DNA-templated transcription initiation	4/53	0.000726497	0.000577192
GO:0031644	BP	regulation of nervous system process	4/53	0.000726497	0.000577192
GO:0001654	BP	eye development	6/53	0.000731564	0.000580757
GO:0045453	BP	bone resorption	3/53	0.000733879	0.000581211
GO:0070542	BP	response to fatty acid	3/53	0.000733879	0.000581211
GO:2001244	BP	positive regulation of intrinsic apoptotic signaling pathway	3/53	0.000733879	0.000581211
GO:0072073	BP	kidney epithelium development	4/53	0.000745423	0.000589887
GO:0032259	BP	methylation	6/53	0.000751425	0.000594167
GO:0003007	BP	heart morphogenesis	5/53	0.000766131	0.000605318
GO:0150063	BP	visual system development	6/53	0.000771701	0.000609237
GO:0006206	BP	pyrimidine nucleobase metabolic process	2/53	0.000791182	0.000616834
GO:0032352	BP	positive regulation of hormone metabolic process	2/53	0.000791182	0.000616834
GO:0048308	BP	organelle inheritance	2/53	0.000791182	0.000616834
GO:0048313	BP	Golgi inheritance	2/53	0.000791182	0.000616834
GO:0060572	BP	morphogenesis of an epithelial bud	2/53	0.000791182	0.000616834
GO:0060576	BP	intestinal epithelial cell development	2/53	0.000791182	0.000616834
GO:0060766	BP	negative regulation of androgen receptor signaling pathway	2/53	0.000791182	0.000616834
GO:0061307	BP	cardiac neural crest cell differentiation involved in heart development	2/53	0.000791182	0.000616834
GO:0061308	BP	cardiac neural crest cell development involved in heart development	2/53	0.000791182	0.000616834
GO:0070885	BP	negative regulation of calcineurin-NFAT signaling cascade	2/53	0.000791182	0.000616834
GO:0072075	BP	metanephric mesenchyme development	2/53	0.000791182	0.000616834
GO:0072283	BP	metanephric renal vesicle morphogenesis	2/53	0.000791182	0.000616834
GO:0106057	BP	negative regulation of calcineurin-mediated signaling	2/53	0.000791182	0.000616834
GO:1902166	BP	negative regulation of intrinsic apoptotic signaling pathway in response to DNA damage by p53 class mediator	2/53	0.000791182	0.000616834
GO:2000402	BP	negative regulation of lymphocyte migration	2/53	0.000791182	0.000616834
GO:2001279	BP	regulation of unsaturated fatty acid biosynthetic process	2/53	0.000791182	0.000616834
GO:2000144	BP	positive regulation of DNA-templated transcription initiation	3/53	0.000804045	0.000625594
GO:0016525	BP	negative regulation of angiogenesis	4/53	0.000804293	0.000625594
GO:0051053	BP	negative regulation of DNA metabolic process	4/53	0.000804293	0.000625594
GO:0030010	BP	establishment of cell polarity	4/53	0.000824626	0.000640912
GO:0048880	BP	sensory system development	6/53	0.000835084	0.000648536
GO:0006879	BP	cellular iron ion homeostasis	3/53	0.000840672	0.000650353
GO:0010517	BP	regulation of phospholipase activity	3/53	0.000840672	0.000650353
GO:0060675	BP	ureteric bud morphogenesis	3/53	0.000840672	0.000650353
GO:0071300	BP	cellular response to retinoic acid	3/53	0.000840672	0.000650353
GO:0072577	BP	endothelial cell apoptotic process	3/53	0.000840672	0.000650353
GO:2000181	BP	negative regulation of blood vessel morphogenesis	4/53	0.00084532	0.000653444
GO:0072006	BP	nephron development	4/53	0.000866378	0.000668689
GO:1901343	BP	negative regulation of vasculature development	4/53	0.000866378	0.000668689
GO:0007405	BP	neuroblast proliferation	3/53	0.000878342	0.00067532
GO:0032206	BP	positive regulation of telomere maintenance	3/53	0.000878342	0.00067532
GO:0051205	BP	protein insertion into membrane	3/53	0.000878342	0.00067532
GO:0060260	BP	regulation of transcription initiation by RNA polymerase II	3/53	0.000878342	0.00067532
GO:0072171	BP	mesonephric tubule morphogenesis	3/53	0.000878342	0.00067532
GO:0016331	BP	morphogenesis of embryonic epithelium	4/53	0.000887804	0.000681548
GO:0030902	BP	hindbrain development	4/53	0.000887804	0.000681548
GO:0034112	BP	positive regulation of homotypic cell-cell adhesion	2/53	0.000902585	0.000689722
GO:0034393	BP	positive regulation of smooth muscle cell apoptotic process	2/53	0.000902585	0.000689722
GO:0048266	BP	behavioral response to pain	2/53	0.000902585	0.000689722
GO:0050872	BP	white fat cell differentiation	2/53	0.000902585	0.000689722
GO:0070431	BP	nucleotide-binding oligomerization domain containing 2 signaling pathway	2/53	0.000902585	0.000689722
GO:0071391	BP	cellular response to estrogen stimulus	2/53	0.000902585	0.000689722
GO:0050905	BP	neuromuscular process	4/53	0.000909601	0.000694553
GO:0042446	BP	hormone biosynthetic process	3/53	0.000917069	0.000698656
GO:0060193	BP	positive regulation of lipase activity	3/53	0.000917069	0.000698656
GO:1902808	BP	positive regulation of cell cycle G1/S phase transition	3/53	0.000917069	0.000698656
GO:2000401	BP	regulation of lymphocyte migration	3/53	0.000956863	0.000728418
GO:0002294	BP	CD4-positive, alpha-beta T cell differentiation involved in immune response	3/53	0.000997736	0.000758956
GO:0090101	BP	negative regulation of transmembrane receptor protein serine/threonine kinase signaling pathway	4/53	0.00100058	0.000760538
GO:0001894	BP	tissue homeostasis	5/53	0.00101943	0.000767971
GO:0006089	BP	lactate metabolic process	2/53	0.00102109	0.000767971
GO:0010831	BP	positive regulation of myotube differentiation	2/53	0.00102109	0.000767971
GO:0030949	BP	positive regulation of vascular endothelial growth factor receptor signaling pathway	2/53	0.00102109	0.000767971
GO:0031649	BP	heat generation	2/53	0.00102109	0.000767971
GO:0036005	BP	response to macrophage colony-stimulating factor	2/53	0.00102109	0.000767971
GO:0043923	BP	positive regulation by host of viral transcription	2/53	0.00102109	0.000767971
GO:0090399	BP	replicative senescence	2/53	0.00102109	0.000767971
GO:1901550	BP	regulation of endothelial cell development	2/53	0.00102109	0.000767971
GO:1902165	BP	regulation of intrinsic apoptotic signaling pathway in response to DNA damage by p53 class mediator	2/53	0.00102109	0.000767971
GO:1903140	BP	regulation of establishment of endothelial barrier	2/53	0.00102109	0.000767971
GO:1903358	BP	regulation of Golgi organization	2/53	0.00102109	0.000767971
GO:1904355	BP	positive regulation of telomere capping	2/53	0.00102109	0.000767971
GO:2001267	BP	regulation of cysteine-type endopeptidase activity involved in apoptotic signaling pathway	2/53	0.00102109	0.000767971
GO:0035051	BP	cardiocyte differentiation	4/53	0.00102428	0.000769791
GO:0002287	BP	alpha-beta T cell activation involved in immune response	3/53	0.0010397	0.000779038
GO:0002293	BP	alpha-beta T cell differentiation involved in immune response	3/53	0.0010397	0.000779038
GO:0032715	BP	negative regulation of interleukin-6 production	3/53	0.0010397	0.000779038
GO:0070527	BP	platelet aggregation	3/53	0.0010397	0.000779038
GO:0051147	BP	regulation of muscle cell differentiation	4/53	0.00104838	0.000784957
GO:0070265	BP	necrotic cell death	3/53	0.00108277	0.000810093
GO:0040013	BP	negative regulation of locomotion	6/53	0.0010892	0.000814299
GO:0050792	BP	regulation of viral process	4/53	0.00109778	0.000820099
GO:0040029	BP	epigenetic regulation of gene expression	4/53	0.00112308	0.000838374
GO:0000271	BP	polysaccharide biosynthetic process	3/53	0.00112694	0.000840633
GO:0060537	BP	muscle tissue development	6/53	0.00112988	0.000842198
GO:0002295	BP	T-helper cell lineage commitment	2/53	0.00114667	0.000846517
GO:0006474	BP	N-terminal protein amino acid acetylation	2/53	0.00114667	0.000846517
GO:0006977	BP	DNA damage response, signal transduction by p53 class mediator resulting in cell cycle arrest	2/53	0.00114667	0.000846517
GO:0006978	BP	DNA damage response, signal transduction by p53 class mediator resulting in transcription of p21 class mediator	2/53	0.00114667	0.000846517
GO:0035234	BP	ectopic germ cell programmed cell death	2/53	0.00114667	0.000846517
GO:0038128	BP	ERBB2 signaling pathway	2/53	0.00114667	0.000846517
GO:0045945	BP	positive regulation of transcription by RNA polymerase III	2/53	0.00114667	0.000846517
GO:0046827	BP	positive regulation of protein export from nucleus	2/53	0.00114667	0.000846517
GO:0060644	BP	mammary gland epithelial cell differentiation	2/53	0.00114667	0.000846517
GO:0070230	BP	positive regulation of lymphocyte apoptotic process	2/53	0.00114667	0.000846517
GO:0072077	BP	renal vesicle morphogenesis	2/53	0.00114667	0.000846517
GO:0072567	BP	chemokine (C-X-C motif) ligand 2 production	2/53	0.00114667	0.000846517
GO:2000341	BP	regulation of chemokine (C-X-C motif) ligand 2 production	2/53	0.00114667	0.000846517
GO:0007519	BP	skeletal muscle tissue development	4/53	0.00114878	0.000847453
GO:0030330	BP	DNA damage response, signal transduction by p53 class mediator	3/53	0.00117224	0.000863487
GO:0050688	BP	regulation of defense response to virus	3/53	0.00117224	0.000863487
GO:2001022	BP	positive regulation of response to DNA damage stimulus	4/53	0.00120143	0.000884337
GO:0016239	BP	positive regulation of macroautophagy	3/53	0.00121868	0.000893747
GO:0032890	BP	regulation of organic acid transport	3/53	0.00121868	0.000893747
GO:0043536	BP	positive regulation of blood vessel endothelial cell migration	3/53	0.00121868	0.000893747
GO:0045669	BP	positive regulation of osteoblast differentiation	3/53	0.00121868	0.000893747
GO:0072078	BP	nephron tubule morphogenesis	3/53	0.00121868	0.000893747
GO:0022412	BP	cellular process involved in reproduction in multicellular organism	6/53	0.0012441	0.000911722
GO:0002637	BP	regulation of immunoglobulin production	3/53	0.00126626	0.000925304
GO:0050808	BP	synapse organization	6/53	0.001274	0.000925304
GO:0002544	BP	chronic inflammatory response	2/53	0.00127928	0.000925304
GO:0006098	BP	pentose-phosphate shunt	2/53	0.00127928	0.000925304
GO:0010759	BP	positive regulation of macrophage chemotaxis	2/53	0.00127928	0.000925304
GO:0030889	BP	negative regulation of B cell proliferation	2/53	0.00127928	0.000925304
GO:0031645	BP	negative regulation of nervous system process	2/53	0.00127928	0.000925304
GO:0032695	BP	negative regulation of interleukin-12 production	2/53	0.00127928	0.000925304
GO:0035743	BP	CD4-positive, alpha-beta T cell cytokine production	2/53	0.00127928	0.000925304
GO:0036003	BP	positive regulation of transcription from RNA polymerase II promoter in response to stress	2/53	0.00127928	0.000925304
GO:0042772	BP	DNA damage response, signal transduction resulting in transcription	2/53	0.00127928	0.000925304
GO:0070242	BP	thymocyte apoptotic process	2/53	0.00127928	0.000925304
GO:0071800	BP	podosome assembly	2/53	0.00127928	0.000925304
GO:0072074	BP	kidney mesenchyme development	2/53	0.00127928	0.000925304
GO:0072087	BP	renal vesicle development	2/53	0.00127928	0.000925304
GO:0097284	BP	hepatocyte apoptotic process	2/53	0.00127928	0.000925304
GO:1902894	BP	negative regulation of miRNA transcription	2/53	0.00127928	0.000925304
GO:2000774	BP	positive regulation of cellular senescence	2/53	0.00127928	0.000925304
GO:0022898	BP	regulation of transmembrane transporter activity	5/53	0.00131039	0.000947123
GO:0006919	BP	activation of cysteine-type endopeptidase activity involved in apoptotic process	3/53	0.001315	0.000947723
GO:0030968	BP	endoplasmic reticulum unfolded protein response	3/53	0.001315	0.000947723
GO:0031279	BP	regulation of cyclase activity	3/53	0.001315	0.000947723
GO:1903036	BP	positive regulation of response to wounding	3/53	0.001315	0.000947723
GO:0051146	BP	striated muscle cell differentiation	5/53	0.00135066	0.00097272
GO:0048562	BP	embryonic organ morphogenesis	5/53	0.00137114	0.000986757
GO:0002292	BP	T cell differentiation involved in immune response	3/53	0.00141599	0.0010095
GO:0006305	BP	DNA alkylation	3/53	0.00141599	0.0010095
GO:0006306	BP	DNA methylation	3/53	0.00141599	0.0010095
GO:0061333	BP	renal tubule morphogenesis	3/53	0.00141599	0.0010095
GO:0010940	BP	positive regulation of necrotic cell death	2/53	0.00141887	0.0010095
GO:0014856	BP	skeletal muscle cell proliferation	2/53	0.00141887	0.0010095
GO:0030220	BP	platelet formation	2/53	0.00141887	0.0010095
GO:0032495	BP	response to muramyl dipeptide	2/53	0.00141887	0.0010095
GO:0043586	BP	tongue development	2/53	0.00141887	0.0010095
GO:0048643	BP	positive regulation of skeletal muscle tissue development	2/53	0.00141887	0.0010095
GO:0051546	BP	keratinocyte migration	2/53	0.00141887	0.0010095
GO:0060231	BP	mesenchymal to epithelial transition	2/53	0.00141887	0.0010095
GO:0060716	BP	labyrinthine layer blood vessel development	2/53	0.00141887	0.0010095
GO:0097709	BP	connective tissue replacement	2/53	0.00141887	0.0010095
GO:2000269	BP	regulation of fibroblast apoptotic process	2/53	0.00141887	0.0010095
GO:2000629	BP	negative regulation of miRNA metabolic process	2/53	0.00141887	0.0010095
GO:0030178	BP	negative regulation of Wnt signaling pathway	4/53	0.00142902	0.001016
GO:0031056	BP	regulation of histone modification	4/53	0.00145944	0.00103689
GO:0003151	BP	outflow tract morphogenesis	3/53	0.00146826	0.00104242
GO:0060538	BP	skeletal muscle organ development	4/53	0.00149031	0.00105732
GO:0014855	BP	striated muscle cell proliferation	3/53	0.00152173	0.0010758
GO:0032371	BP	regulation of sterol transport	3/53	0.00152173	0.0010758
GO:0032374	BP	regulation of cholesterol transport	3/53	0.00152173	0.0010758
GO:0033555	BP	multicellular organismal response to stress	3/53	0.00152173	0.0010758
GO:0044773	BP	mitotic DNA damage checkpoint signaling	3/53	0.00152173	0.0010758
GO:0048736	BP	appendage development	4/53	0.00155341	0.00109664
GO:0060173	BP	limb development	4/53	0.00155341	0.00109664
GO:0010829	BP	negative regulation of glucose transmembrane transport	2/53	0.00156541	0.00109969
GO:0043373	BP	CD4-positive, alpha-beta T cell lineage commitment	2/53	0.00156541	0.00109969
GO:0045056	BP	transcytosis	2/53	0.00156541	0.00109969
GO:0050849	BP	negative regulation of calcium-mediated signaling	2/53	0.00156541	0.00109969
GO:0060353	BP	regulation of cell adhesion molecule production	2/53	0.00156541	0.00109969
GO:0071498	BP	cellular response to fluid shear stress	2/53	0.00156541	0.00109969
GO:0090201	BP	negative regulation of release of cytochrome c from mitochondria	2/53	0.00156541	0.00109969
GO:1902117	BP	positive regulation of organelle assembly	3/53	0.0015764	0.00110509
GO:1905897	BP	regulation of response to endoplasmic reticulum stress	3/53	0.0015764	0.00110509
GO:2001021	BP	negative regulation of response to DNA damage stimulus	3/53	0.0015764	0.00110509
GO:0002706	BP	regulation of lymphocyte mediated immunity	4/53	0.00158564	0.00111001
GO:0060759	BP	regulation of response to cytokine stimulus	4/53	0.00158564	0.00111001
GO:0031507	BP	heterochromatin formation	3/53	0.0016323	0.00114028
GO:0050848	BP	regulation of calcium-mediated signaling	3/53	0.0016323	0.00114028
GO:0061515	BP	myeloid cell development	3/53	0.0016323	0.00114028
GO:0007015	BP	actin filament organization	6/53	0.00164053	0.00114522
GO:0006941	BP	striated muscle contraction	4/53	0.00165151	0.00115209
GO:0051851	BP	modulation by host of symbiont process	3/53	0.00168942	0.0011769
GO:0051899	BP	membrane depolarization	3/53	0.00168942	0.0011769
GO:0001822	BP	kidney development	5/53	0.00170664	0.00118341
GO:0002902	BP	regulation of B cell apoptotic process	2/53	0.00171886	0.00118341
GO:0006740	BP	NADPH regeneration	2/53	0.00171886	0.00118341
GO:0030728	BP	ovulation	2/53	0.00171886	0.00118341
GO:0032069	BP	regulation of nuclease activity	2/53	0.00171886	0.00118341
GO:0032700	BP	negative regulation of interleukin-17 production	2/53	0.00171886	0.00118341
GO:0032780	BP	negative regulation of ATP-dependent activity	2/53	0.00171886	0.00118341
GO:0032891	BP	negative regulation of organic acid transport	2/53	0.00171886	0.00118341
GO:0034104	BP	negative regulation of tissue remodeling	2/53	0.00171886	0.00118341
GO:0036344	BP	platelet morphogenesis	2/53	0.00171886	0.00118341
GO:0044321	BP	response to leptin	2/53	0.00171886	0.00118341
GO:0046628	BP	positive regulation of insulin receptor signaling pathway	2/53	0.00171886	0.00118341
GO:0060065	BP	uterus development	2/53	0.00171886	0.00118341
GO:0072111	BP	cell proliferation involved in kidney development	2/53	0.00171886	0.00118341
GO:0072574	BP	hepatocyte proliferation	2/53	0.00171886	0.00118341
GO:0072575	BP	epithelial cell proliferation involved in liver morphogenesis	2/53	0.00171886	0.00118341
GO:1903209	BP	positive regulation of oxidative stress-induced cell death	2/53	0.00171886	0.00118341
GO:0044774	BP	mitotic DNA integrity checkpoint signaling	3/53	0.00174778	0.00120249
GO:1902107	BP	positive regulation of leukocyte differentiation	4/53	0.00175386	0.00120501
GO:1903708	BP	positive regulation of hemopoiesis	4/53	0.00175386	0.00120501
GO:0033273	BP	response to vitamin	3/53	0.00180739	0.00124094
GO:0000075	BP	cell cycle checkpoint signaling	4/53	0.00182449	0.00125182
GO:0002221	BP	pattern recognition receptor signaling pathway	4/53	0.00186054	0.00127568
GO:0014910	BP	regulation of smooth muscle cell migration	3/53	0.00186825	0.00127797
GO:0045069	BP	regulation of viral genome replication	3/53	0.00186825	0.00127797
GO:2000243	BP	positive regulation of reproductive process	3/53	0.00186825	0.00127797
GO:0031065	BP	positive regulation of histone deacetylation	2/53	0.00187919	0.00127797
GO:0032042	BP	mitochondrial DNA metabolic process	2/53	0.00187919	0.00127797
GO:0032727	BP	positive regulation of interferon-alpha production	2/53	0.00187919	0.00127797
GO:0048169	BP	regulation of long-term neuronal synaptic plasticity	2/53	0.00187919	0.00127797
GO:0051131	BP	chaperone-mediated protein complex assembly	2/53	0.00187919	0.00127797
GO:0072576	BP	liver morphogenesis	2/53	0.00187919	0.00127797
GO:0090335	BP	regulation of brown fat cell differentiation	2/53	0.00187919	0.00127797
GO:1900120	BP	regulation of receptor binding	2/53	0.00187919	0.00127797
GO:1902254	BP	negative regulation of intrinsic apoptotic signaling pathway by p53 class mediator	2/53	0.00187919	0.00127797
GO:0030308	BP	negative regulation of cell growth	4/53	0.00189707	0.00128925
GO:0002312	BP	B cell activation involved in immune response	3/53	0.00193038	0.00130834
GO:0032370	BP	positive regulation of lipid transport	3/53	0.00193038	0.00130834
GO:0043367	BP	CD4-positive, alpha-beta T cell differentiation	3/53	0.00193038	0.00130834
GO:0055072	BP	iron ion homeostasis	3/53	0.00193038	0.00130834
GO:0030198	BP	extracellular matrix organization	5/53	0.00193491	0.00130963
GO:0072001	BP	renal system development	5/53	0.00193491	0.00130963
GO:0043062	BP	extracellular structure organization	5/53	0.00196158	0.00132679
GO:0051302	BP	regulation of cell division	4/53	0.00197164	0.00133269
GO:0007589	BP	body fluid secretion	3/53	0.00199379	0.00134585
GO:0046849	BP	bone remodeling	3/53	0.00199379	0.00134585
GO:0045229	BP	external encapsulating structure organization	5/53	0.00201575	0.00135975
GO:0001759	BP	organ induction	2/53	0.00204636	0.00136841
GO:0002922	BP	positive regulation of humoral immune response	2/53	0.00204636	0.00136841
GO:0006346	BP	DNA methylation-dependent heterochromatin formation	2/53	0.00204636	0.00136841
GO:0006925	BP	inflammatory cell apoptotic process	2/53	0.00204636	0.00136841
GO:0030539	BP	male genitalia development	2/53	0.00204636	0.00136841
GO:0035357	BP	peroxisome proliferator activated receptor signaling pathway	2/53	0.00204636	0.00136841
GO:0048011	BP	neurotrophin TRK receptor signaling pathway	2/53	0.00204636	0.00136841
GO:0060352	BP	cell adhesion molecule production	2/53	0.00204636	0.00136841
GO:0060907	BP	positive regulation of macrophage cytokine production	2/53	0.00204636	0.00136841
GO:0070233	BP	negative regulation of T cell apoptotic process	2/53	0.00204636	0.00136841
GO:0071294	BP	cellular response to zinc ion	2/53	0.00204636	0.00136841
GO:0071676	BP	negative regulation of mononuclear cell migration	2/53	0.00204636	0.00136841
GO:0072202	BP	cell differentiation involved in metanephros development	2/53	0.00204636	0.00136841
GO:0030641	BP	regulation of cellular pH	3/53	0.00205848	0.00137285
GO:0060191	BP	regulation of lipase activity	3/53	0.00205848	0.00137285
GO:0070098	BP	chemokine-mediated signaling pathway	3/53	0.00205848	0.00137285
GO:2000177	BP	regulation of neural precursor cell proliferation	3/53	0.00205848	0.00137285
GO:0042475	BP	odontogenesis of dentin-containing tooth	3/53	0.00212447	0.00141309
GO:0070828	BP	heterochromatin organization	3/53	0.00212447	0.00141309
GO:0106027	BP	neuron projection organization	3/53	0.00212447	0.00141309
GO:1903351	BP	cellular response to dopamine	3/53	0.00212447	0.00141309
GO:0009749	BP	response to glucose	4/53	0.00212682	0.00141372
GO:0051051	BP	negative regulation of transport	6/53	0.00214927	0.0014277
GO:0009791	BP	post-embryonic development	3/53	0.00219176	0.00145302
GO:0072091	BP	regulation of stem cell proliferation	3/53	0.00219176	0.00145302
GO:1903350	BP	response to dopamine	3/53	0.00219176	0.00145302
GO:0003323	BP	type B pancreatic cell development	2/53	0.00222031	0.00145652
GO:0032469	BP	endoplasmic reticulum calcium ion homeostasis	2/53	0.00222031	0.00145652
GO:0033233	BP	regulation of protein sumoylation	2/53	0.00222031	0.00145652
GO:0035330	BP	regulation of hippo signaling	2/53	0.00222031	0.00145652
GO:0042659	BP	regulation of cell fate specification	2/53	0.00222031	0.00145652
GO:0045980	BP	negative regulation of nucleotide metabolic process	2/53	0.00222031	0.00145652
GO:0048714	BP	positive regulation of oligodendrocyte differentiation	2/53	0.00222031	0.00145652
GO:0060396	BP	growth hormone receptor signaling pathway	2/53	0.00222031	0.00145652
GO:0060575	BP	intestinal epithelial cell differentiation	2/53	0.00222031	0.00145652
GO:0070423	BP	nucleotide-binding oligomerization domain containing signaling pathway	2/53	0.00222031	0.00145652
GO:0071378	BP	cellular response to growth hormone stimulus	2/53	0.00222031	0.00145652
GO:0072273	BP	metanephric nephron morphogenesis	2/53	0.00222031	0.00145652
GO:1900078	BP	positive regulation of cellular response to insulin stimulus	2/53	0.00222031	0.00145652
GO:1901028	BP	regulation of mitochondrial outer membrane permeabilization involved in apoptotic signaling pathway	2/53	0.00222031	0.00145652
GO:1901984	BP	negative regulation of protein acetylation	2/53	0.00222031	0.00145652
GO:1905563	BP	negative regulation of vascular endothelial cell proliferation	2/53	0.00222031	0.00145652
GO:2001257	BP	regulation of cation channel activity	4/53	0.00224862	0.00147412
GO:0045814	BP	negative regulation of gene expression, epigenetic	3/53	0.00226036	0.00148085
GO:0006417	BP	regulation of translation	6/53	0.00231111	0.00151311
GO:0002726	BP	positive regulation of T cell cytokine production	2/53	0.00240103	0.00156108
GO:0032515	BP	negative regulation of phosphoprotein phosphatase activity	2/53	0.00240103	0.00156108
GO:0033622	BP	integrin activation	2/53	0.00240103	0.00156108
GO:0035821	BP	modulation of process of another organism	2/53	0.00240103	0.00156108
GO:0035872	BP	nucleotide-binding domain, leucine rich repeat containing receptor signaling pathway	2/53	0.00240103	0.00156108
GO:0045822	BP	negative regulation of heart contraction	2/53	0.00240103	0.00156108
GO:1904353	BP	regulation of telomere capping	2/53	0.00240103	0.00156108
GO:1905523	BP	positive regulation of macrophage migration	2/53	0.00240103	0.00156108
GO:0007044	BP	cell-substrate junction assembly	3/53	0.00240154	0.00156108
GO:0014909	BP	smooth muscle cell migration	3/53	0.00240154	0.00156108
GO:0034109	BP	homotypic cell-cell adhesion	3/53	0.00240154	0.00156108
GO:0022408	BP	negative regulation of cell-cell adhesion	4/53	0.00246219	0.00159947
GO:0051153	BP	regulation of striated muscle cell differentiation	3/53	0.00247413	0.0016041
GO:0061097	BP	regulation of protein tyrosine kinase activity	3/53	0.00247413	0.0016041
GO:1903321	BP	negative regulation of protein modification by small protein conjugation or removal	3/53	0.00247413	0.0016041
GO:0001657	BP	ureteric bud development	3/53	0.00254807	0.00165097
GO:1901888	BP	regulation of cell junction assembly	4/53	0.0025514	0.00165206
GO:0043010	BP	camera-type eye development	5/53	0.00258647	0.00166422
GO:0001783	BP	B cell apoptotic process	2/53	0.00258847	0.00166422
GO:0010875	BP	positive regulation of cholesterol efflux	2/53	0.00258847	0.00166422
GO:0032682	BP	negative regulation of chemokine production	2/53	0.00258847	0.00166422
GO:0032740	BP	positive regulation of interleukin-17 production	2/53	0.00258847	0.00166422
GO:0042832	BP	defense response to protozoan	2/53	0.00258847	0.00166422
GO:0048641	BP	regulation of skeletal muscle tissue development	2/53	0.00258847	0.00166422
GO:0071549	BP	cellular response to dexamethasone stimulus	2/53	0.00258847	0.00166422
GO:0090200	BP	positive regulation of release of cytochrome c from mitochondria	2/53	0.00258847	0.00166422
GO:1903523	BP	negative regulation of blood circulation	2/53	0.00258847	0.00166422
GO:1904357	BP	negative regulation of telomere maintenance via telomere lengthening	2/53	0.00258847	0.00166422
GO:0072163	BP	mesonephric epithelium development	3/53	0.00262337	0.00168234
GO:0072164	BP	mesonephric tubule development	3/53	0.00262337	0.00168234
GO:1990868	BP	response to chemokine	3/53	0.00262337	0.00168234
GO:1990869	BP	cellular response to chemokine	3/53	0.00262337	0.00168234
GO:0048167	BP	regulation of synaptic plasticity	4/53	0.00268935	0.00172355
GO:0006885	BP	regulation of pH	3/53	0.00270003	0.00172928
GO:0019722	BP	calcium-mediated signaling	4/53	0.00273645	0.00175037
GO:0045216	BP	cell-cell junction organization	4/53	0.00273645	0.00175037
GO:0034620	BP	cellular response to unfolded protein	3/53	0.00277806	0.00176955
GO:0048709	BP	oligodendrocyte differentiation	3/53	0.00277806	0.00176955
GO:0001562	BP	response to protozoan	2/53	0.00278259	0.00176955
GO:0002052	BP	positive regulation of neuroblast proliferation	2/53	0.00278259	0.00176955
GO:0010758	BP	regulation of macrophage chemotaxis	2/53	0.00278259	0.00176955
GO:0030878	BP	thyroid gland development	2/53	0.00278259	0.00176955
GO:0051156	BP	glucose 6-phosphate metabolic process	2/53	0.00278259	0.00176955
GO:0060479	BP	lung cell differentiation	2/53	0.00278259	0.00176955
GO:0060487	BP	lung epithelial cell differentiation	2/53	0.00278259	0.00176955
GO:0050807	BP	regulation of synapse organization	4/53	0.00278411	0.00176955
GO:0015908	BP	fatty acid transport	3/53	0.00285748	0.00181503
GO:0001823	BP	mesonephros development	3/53	0.00293828	0.00186281
GO:0006367	BP	transcription initiation at RNA polymerase II promoter	3/53	0.00293828	0.00186281
GO:0031058	BP	positive regulation of histone modification	3/53	0.00293828	0.00186281
GO:0003156	BP	regulation of animal organ formation	2/53	0.00298336	0.00188423
GO:0006359	BP	regulation of transcription by RNA polymerase III	2/53	0.00298336	0.00188423
GO:0010800	BP	positive regulation of peptidyl-threonine phosphorylation	2/53	0.00298336	0.00188423
GO:0048265	BP	response to pain	2/53	0.00298336	0.00188423
GO:0060441	BP	epithelial tube branching involved in lung morphogenesis	2/53	0.00298336	0.00188423
GO:1900117	BP	regulation of execution phase of apoptosis	2/53	0.00298336	0.00188423
GO:0048477	BP	oogenesis	3/53	0.00302048	0.00190647
GO:0007265	BP	Ras protein signal transduction	5/53	0.00303939	0.0019172
GO:0050803	BP	regulation of synapse structure or activity	4/53	0.00308213	0.00194293
GO:0060291	BP	long-term synaptic potentiation	3/53	0.00310408	0.00195554
GO:0044728	BP	DNA methylation or demethylation	3/53	0.0031891	0.00200257
GO:0005979	BP	regulation of glycogen biosynthetic process	2/53	0.00319074	0.00200257
GO:0010962	BP	regulation of glucan biosynthetic process	2/53	0.00319074	0.00200257
GO:0043032	BP	positive regulation of macrophage activation	2/53	0.00319074	0.00200257
GO:0060325	BP	face morphogenesis	2/53	0.00319074	0.00200257
GO:0090330	BP	regulation of platelet aggregation	2/53	0.00319074	0.00200257
GO:0042180	BP	cellular ketone metabolic process	4/53	0.00323903	0.0020316
GO:0030593	BP	neutrophil chemotaxis	3/53	0.00327554	0.00205065
GO:0042102	BP	positive regulation of T cell proliferation	3/53	0.00327554	0.00205065
GO:2001252	BP	positive regulation of chromosome organization	3/53	0.00327554	0.00205065
GO:0000002	BP	mitochondrial genome maintenance	2/53	0.00340469	0.00211694
GO:0002230	BP	positive regulation of defense response to virus by host	2/53	0.00340469	0.00211694
GO:0002313	BP	mature B cell differentiation involved in immune response	2/53	0.00340469	0.00211694
GO:0003309	BP	type B pancreatic cell differentiation	2/53	0.00340469	0.00211694
GO:0031069	BP	hair follicle morphogenesis	2/53	0.00340469	0.00211694
GO:0031365	BP	N-terminal protein amino acid modification	2/53	0.00340469	0.00211694
GO:0032148	BP	activation of protein kinase B activity	2/53	0.00340469	0.00211694
GO:0033688	BP	regulation of osteoblast proliferation	2/53	0.00340469	0.00211694
GO:0040018	BP	positive regulation of multicellular organism growth	2/53	0.00340469	0.00211694
GO:0045948	BP	positive regulation of translational initiation	2/53	0.00340469	0.00211694
GO:1902042	BP	negative regulation of extrinsic apoptotic signaling pathway via death domain receptors	2/53	0.00340469	0.00211694
GO:0014812	BP	muscle cell migration	3/53	0.0034527	0.0021428
GO:0032006	BP	regulation of TOR signaling	3/53	0.0034527	0.0021428
GO:0090263	BP	positive regulation of canonical Wnt signaling pathway	3/53	0.0034527	0.0021428
GO:0001708	BP	cell fate specification	3/53	0.00354345	0.00219504
GO:0030038	BP	contractile actin filament bundle assembly	3/53	0.00354345	0.00219504
GO:0043149	BP	stress fiber assembly	3/53	0.00354345	0.00219504
GO:0001516	BP	prostaglandin biosynthetic process	2/53	0.00362517	0.00223047
GO:0003338	BP	metanephros morphogenesis	2/53	0.00362517	0.00223047
GO:0007435	BP	salivary gland morphogenesis	2/53	0.00362517	0.00223047
GO:0010743	BP	regulation of macrophage derived foam cell differentiation	2/53	0.00362517	0.00223047
GO:0035115	BP	embryonic forelimb morphogenesis	2/53	0.00362517	0.00223047
GO:0046457	BP	prostanoid biosynthetic process	2/53	0.00362517	0.00223047
GO:0046825	BP	regulation of protein export from nucleus	2/53	0.00362517	0.00223047
GO:0060674	BP	placenta blood vessel development	2/53	0.00362517	0.00223047
GO:0140718	BP	facultative heterochromatin formation	2/53	0.00362517	0.00223047
GO:1902235	BP	regulation of endoplasmic reticulum stress-induced intrinsic apoptotic signaling pathway	2/53	0.00362517	0.00223047
GO:1903715	BP	regulation of aerobic respiration	2/53	0.00362517	0.00223047
GO:0005976	BP	polysaccharide metabolic process	3/53	0.00363564	0.00223417
GO:0006766	BP	vitamin metabolic process	3/53	0.00363564	0.00223417
GO:0022037	BP	metencephalon development	3/53	0.00372929	0.00228891
GO:0034446	BP	substrate adhesion-dependent cell spreading	3/53	0.00372929	0.00228891
GO:0048705	BP	skeletal system morphogenesis	4/53	0.00374233	0.00229551
GO:0030947	BP	regulation of vascular endothelial growth factor receptor signaling pathway	2/53	0.00385215	0.00234705
GO:0033032	BP	regulation of myeloid cell apoptotic process	2/53	0.00385215	0.00234705
GO:0045736	BP	negative regulation of cyclin-dependent protein serine/threonine kinase activity	2/53	0.00385215	0.00234705
GO:0048147	BP	negative regulation of fibroblast proliferation	2/53	0.00385215	0.00234705
GO:0048566	BP	embryonic digestive tract development	2/53	0.00385215	0.00234705
GO:0051204	BP	protein insertion into mitochondrial membrane	2/53	0.00385215	0.00234705
GO:0071353	BP	cellular response to interleukin-4	2/53	0.00385215	0.00234705
GO:0090183	BP	regulation of kidney development	2/53	0.00385215	0.00234705
GO:0090279	BP	regulation of calcium ion import	2/53	0.00385215	0.00234705
GO:1904030	BP	negative regulation of cyclin-dependent protein kinase activity	2/53	0.00385215	0.00234705
GO:2000191	BP	regulation of fatty acid transport	2/53	0.00385215	0.00234705
GO:0006473	BP	protein acetylation	4/53	0.00392126	0.0023877
GO:0030004	BP	cellular monovalent inorganic cation homeostasis	3/53	0.00401906	0.00244577
GO:0007431	BP	salivary gland development	2/53	0.00408559	0.00247572
GO:0009112	BP	nucleobase metabolic process	2/53	0.00408559	0.00247572
GO:0035308	BP	negative regulation of protein dephosphorylation	2/53	0.00408559	0.00247572
GO:0051450	BP	myoblast proliferation	2/53	0.00408559	0.00247572
GO:0061081	BP	positive regulation of myeloid leukocyte cytokine production involved in immune response	2/53	0.00408559	0.00247572
GO:0110110	BP	positive regulation of animal organ morphogenesis	2/53	0.00408559	0.00247572
GO:1901797	BP	negative regulation of signal transduction by p53 class mediator	2/53	0.00408559	0.00247572
GO:0034766	BP	negative regulation of ion transmembrane transport	3/53	0.00411861	0.00249271
GO:0035710	BP	CD4-positive, alpha-beta T cell activation	3/53	0.00411861	0.00249271
GO:0007163	BP	establishment or maintenance of cell polarity	4/53	0.00416875	0.00252154
GO:0042742	BP	defense response to bacterium	5/53	0.00425305	0.00257097
GO:0001893	BP	maternal placenta development	2/53	0.00432545	0.00259904
GO:0002719	BP	negative regulation of cytokine production involved in immune response	2/53	0.00432545	0.00259904
GO:0030212	BP	hyaluronan metabolic process	2/53	0.00432545	0.00259904
GO:0031128	BP	developmental induction	2/53	0.00432545	0.00259904
GO:0032205	BP	negative regulation of telomere maintenance	2/53	0.00432545	0.00259904
GO:0048730	BP	epidermis morphogenesis	2/53	0.00432545	0.00259904
GO:0060218	BP	hematopoietic stem cell differentiation	2/53	0.00432545	0.00259904
GO:0062098	BP	regulation of programmed necrotic cell death	2/53	0.00432545	0.00259904
GO:0071398	BP	cellular response to fatty acid	2/53	0.00432545	0.00259904
GO:1905898	BP	positive regulation of response to endoplasmic reticulum stress	2/53	0.00432545	0.00259904
GO:0050830	BP	defense response to Gram-positive bacterium	3/53	0.00442625	0.00265801
GO:0002708	BP	positive regulation of lymphocyte mediated immunity	3/53	0.00453181	0.00271977
GO:0045333	BP	cellular respiration	4/53	0.00455953	0.00272736
GO:0033687	BP	osteoblast proliferation	2/53	0.0045717	0.00272736
GO:0043243	BP	positive regulation of protein-containing complex disassembly	2/53	0.0045717	0.00272736
GO:0050869	BP	negative regulation of B cell activation	2/53	0.0045717	0.00272736
GO:0060323	BP	head morphogenesis	2/53	0.0045717	0.00272736
GO:0070670	BP	response to interleukin-4	2/53	0.0045717	0.00272736
GO:0070873	BP	regulation of glycogen metabolic process	2/53	0.0045717	0.00272736
GO:0097345	BP	mitochondrial outer membrane permeabilization	2/53	0.0045717	0.00272736
GO:1903146	BP	regulation of autophagy of mitochondrion	2/53	0.0045717	0.00272736
GO:1905332	BP	positive regulation of morphogenesis of an epithelium	2/53	0.0045717	0.00272736
GO:0042445	BP	hormone metabolic process	4/53	0.00462698	0.00275869
GO:0035967	BP	cellular response to topologically incorrect protein	3/53	0.00463889	0.00276415
GO:0030301	BP	cholesterol transport	3/53	0.00474749	0.0028255
GO:0045446	BP	endothelial cell differentiation	3/53	0.00474749	0.0028255
GO:0002335	BP	mature B cell differentiation	2/53	0.0048243	0.00284583
GO:0006471	BP	protein ADP-ribosylation	2/53	0.0048243	0.00284583
GO:0009303	BP	rRNA transcription	2/53	0.0048243	0.00284583
GO:0010092	BP	specification of animal organ identity	2/53	0.0048243	0.00284583
GO:0010923	BP	negative regulation of phosphatase activity	2/53	0.0048243	0.00284583
GO:0010934	BP	macrophage cytokine production	2/53	0.0048243	0.00284583
GO:0010935	BP	regulation of macrophage cytokine production	2/53	0.0048243	0.00284583
GO:0021955	BP	central nervous system neuron axonogenesis	2/53	0.0048243	0.00284583
GO:0033144	BP	negative regulation of intracellular steroid hormone receptor signaling pathway	2/53	0.0048243	0.00284583
GO:0034110	BP	regulation of homotypic cell-cell adhesion	2/53	0.0048243	0.00284583
GO:0035883	BP	enteroendocrine cell differentiation	2/53	0.0048243	0.00284583
GO:0038179	BP	neurotrophin signaling pathway	2/53	0.0048243	0.00284583
GO:0070229	BP	negative regulation of lymphocyte apoptotic process	2/53	0.0048243	0.00284583
GO:0071312	BP	cellular response to alkaloid	2/53	0.0048243	0.00284583
GO:0090151	BP	establishment of protein localization to mitochondrial membrane	2/53	0.0048243	0.00284583
GO:1904062	BP	regulation of cation transmembrane transport	5/53	0.0048447	0.00285619
GO:0043500	BP	muscle adaptation	3/53	0.00485763	0.00286212
GO:1901617	BP	organic hydroxy compound biosynthetic process	4/53	0.00490351	0.00288746
GO:0002224	BP	toll-like receptor signaling pathway	3/53	0.0049693	0.00292276
GO:0072655	BP	establishment of protein localization to mitochondrion	3/53	0.0049693	0.00292276
GO:0060079	BP	excitatory postsynaptic potential	3/53	0.00508252	0.00297229
GO:0072089	BP	stem cell proliferation	3/53	0.00508252	0.00297229
GO:0072676	BP	lymphocyte migration	3/53	0.00508252	0.00297229
GO:0002209	BP	behavioral defense response	2/53	0.00508322	0.00297229
GO:0002369	BP	T cell cytokine production	2/53	0.00508322	0.00297229
GO:0002724	BP	regulation of T cell cytokine production	2/53	0.00508322	0.00297229
GO:0040036	BP	regulation of fibroblast growth factor receptor signaling pathway	2/53	0.00508322	0.00297229
GO:0042092	BP	type 2 immune response	2/53	0.00508322	0.00297229
GO:0043516	BP	regulation of DNA damage response, signal transduction by p53 class mediator	2/53	0.00508322	0.00297229
GO:0098926	BP	postsynaptic signal transduction	2/53	0.00508322	0.00297229
GO:0006631	BP	fatty acid metabolic process	5/53	0.00516156	0.00301634
GO:0010811	BP	positive regulation of cell-substrate adhesion	3/53	0.00519729	0.00303545
GO:0043244	BP	regulation of protein-containing complex disassembly	3/53	0.00531361	0.00310158
GO:0030279	BP	negative regulation of ossification	2/53	0.00534841	0.0031092
GO:0032373	BP	positive regulation of sterol transport	2/53	0.00534841	0.0031092
GO:0032376	BP	positive regulation of cholesterol transport	2/53	0.00534841	0.0031092
GO:0032570	BP	response to progesterone	2/53	0.00534841	0.0031092
GO:0032728	BP	positive regulation of interferon-beta production	2/53	0.00534841	0.0031092
GO:0035136	BP	forelimb morphogenesis	2/53	0.00534841	0.0031092
GO:0045922	BP	negative regulation of fatty acid metabolic process	2/53	0.00534841	0.0031092
GO:0001838	BP	embryonic epithelial tube formation	3/53	0.00543149	0.00315567
GO:0006304	BP	DNA modification	3/53	0.00555094	0.00321573
GO:0045471	BP	response to ethanol	3/53	0.00555094	0.00321573
GO:0045739	BP	positive regulation of DNA repair	3/53	0.00555094	0.00321573
GO:0046683	BP	response to organophosphorus	3/53	0.00555094	0.00321573
GO:0070585	BP	protein localization to mitochondrion	3/53	0.00555094	0.00321573
GO:0001953	BP	negative regulation of cell-matrix adhesion	2/53	0.00561985	0.00324813
GO:0016233	BP	telomere capping	2/53	0.00561985	0.00324813
GO:0045923	BP	positive regulation of fatty acid metabolic process	2/53	0.00561985	0.00324813
GO:0098751	BP	bone cell development	2/53	0.00561985	0.00324813
GO:0014902	BP	myotube differentiation	3/53	0.00567197	0.00327636
GO:0099565	BP	chemical synaptic transmission, postsynaptic	3/53	0.00579457	0.00334333
GO:1990266	BP	neutrophil migration	3/53	0.00579457	0.00334333
GO:0032733	BP	positive regulation of interleukin-10 production	2/53	0.0058975	0.00339293
GO:0042119	BP	neutrophil activation	2/53	0.0058975	0.00339293
GO:0045124	BP	regulation of bone resorption	2/53	0.0058975	0.00339293
GO:0070050	BP	neuron cellular homeostasis	2/53	0.0058975	0.00339293
GO:0072210	BP	metanephric nephron development	2/53	0.0058975	0.00339293
GO:0010595	BP	positive regulation of endothelial cell migration	3/53	0.00591876	0.00340321
GO:0018205	BP	peptidyl-lysine modification	5/53	0.00595784	0.00342372
GO:0010453	BP	regulation of cell fate commitment	2/53	0.00618131	0.00354806
GO:1902110	BP	positive regulation of mitochondrial membrane permeability involved in apoptotic process	2/53	0.00618131	0.00354806
GO:1903522	BP	regulation of blood circulation	4/53	0.00628594	0.00360605
GO:0006875	BP	cellular metal ion homeostasis	5/53	0.00632436	0.00362601
GO:0015918	BP	sterol transport	3/53	0.00643145	0.0036853
GO:0006739	BP	NADP metabolic process	2/53	0.00647127	0.00369121
GO:0031952	BP	regulation of protein autophosphorylation	2/53	0.00647127	0.00369121
GO:0042789	BP	mRNA transcription by RNA polymerase II	2/53	0.00647127	0.00369121
GO:0045687	BP	positive regulation of glial cell differentiation	2/53	0.00647127	0.00369121
GO:0051602	BP	response to electrical stimulus	2/53	0.00647127	0.00369121
GO:0060428	BP	lung epithelium development	2/53	0.00647127	0.00369121
GO:0071364	BP	cellular response to epidermal growth factor stimulus	2/53	0.00647127	0.00369121
GO:0097009	BP	energy homeostasis	2/53	0.00647127	0.00369121
GO:0010959	BP	regulation of metal ion transport	5/53	0.00651346	0.00371317
GO:0071333	BP	cellular response to glucose stimulus	3/53	0.00656364	0.00373964
GO:0061041	BP	regulation of wound healing	3/53	0.00669744	0.0038137
GO:0003009	BP	skeletal muscle contraction	2/53	0.00676732	0.00383387
GO:0014014	BP	negative regulation of gliogenesis	2/53	0.00676732	0.00383387
GO:0032689	BP	negative regulation of interferon-gamma production	2/53	0.00676732	0.00383387
GO:0035329	BP	hippo signaling	2/53	0.00676732	0.00383387
GO:0044275	BP	cellular carbohydrate catabolic process	2/53	0.00676732	0.00383387
GO:0045840	BP	positive regulation of mitotic nuclear division	2/53	0.00676732	0.00383387
GO:0072538	BP	T-helper 17 type immune response	2/53	0.00676732	0.00383387
GO:1902686	BP	mitochondrial outer membrane permeabilization involved in programmed cell death	2/53	0.00676732	0.00383387
GO:1905521	BP	regulation of macrophage migration	2/53	0.00676732	0.00383387
GO:0071331	BP	cellular response to hexose stimulus	3/53	0.00683286	0.00386881
GO:0090150	BP	establishment of protein localization to membrane	4/53	0.00688703	0.00389727
GO:0003158	BP	endothelium development	3/53	0.00696991	0.00393972
GO:0072175	BP	epithelial tube formation	3/53	0.00696991	0.00393972
GO:0043543	BP	protein acylation	4/53	0.00706553	0.00398249
GO:0005978	BP	glycogen biosynthetic process	2/53	0.00706944	0.00398249
GO:0009250	BP	glucan biosynthetic process	2/53	0.00706944	0.00398249
GO:0010799	BP	regulation of peptidyl-threonine phosphorylation	2/53	0.00706944	0.00398249
GO:0030574	BP	collagen catabolic process	2/53	0.00706944	0.00398249
GO:0042551	BP	neuron maturation	2/53	0.00706944	0.00398249
GO:0002705	BP	positive regulation of leukocyte mediated immunity	3/53	0.00710859	0.00399779
GO:0060048	BP	cardiac muscle contraction	3/53	0.00710859	0.00399779
GO:0071326	BP	cellular response to monosaccharide stimulus	3/53	0.00710859	0.00399779
GO:0006869	BP	lipid transport	5/53	0.00717262	0.00403154
GO:0007093	BP	mitotic cell cycle checkpoint signaling	3/53	0.0072489	0.00406984
GO:0032434	BP	regulation of proteasomal ubiquitin-dependent protein catabolic process	3/53	0.0072489	0.00406984
GO:0002920	BP	regulation of humoral immune response	2/53	0.00737759	0.00412821
GO:0010677	BP	negative regulation of cellular carbohydrate metabolic process	2/53	0.00737759	0.00412821
GO:0021795	BP	cerebral cortex cell migration	2/53	0.00737759	0.00412821
GO:0035272	BP	exocrine system development	2/53	0.00737759	0.00412821
GO:1900271	BP	regulation of long-term synaptic potentiation	2/53	0.00737759	0.00412821
GO:1990090	BP	cellular response to nerve growth factor stimulus	2/53	0.00737759	0.00412821
GO:1903900	BP	regulation of viral life cycle	3/53	0.00739085	0.00413332
GO:0045727	BP	positive regulation of translation	3/53	0.00753445	0.00421127
GO:0034470	BP	ncRNA processing	5/53	0.00758987	0.00423987
GO:0030177	BP	positive regulation of Wnt signaling pathway	3/53	0.0076797	0.00428007
GO:0002701	BP	negative regulation of production of molecular mediator of immune response	2/53	0.00769174	0.00428007
GO:0006984	BP	ER-nucleus signaling pathway	2/53	0.00769174	0.00428007
GO:0008542	BP	visual learning	2/53	0.00769174	0.00428007
GO:0032369	BP	negative regulation of lipid transport	2/53	0.00769174	0.00428007
GO:0036230	BP	granulocyte activation	2/53	0.00769174	0.00428007
GO:0071470	BP	cellular response to osmotic stress	2/53	0.00769174	0.00428007
GO:0060078	BP	regulation of postsynaptic membrane potential	3/53	0.0078266	0.00435269
GO:0032412	BP	regulation of ion transmembrane transporter activity	4/53	0.00790677	0.00439483
GO:0031333	BP	negative regulation of protein-containing complex assembly	3/53	0.00797515	0.00443038
GO:0008038	BP	neuron recognition	2/53	0.00801185	0.0044311
GO:0010171	BP	body morphogenesis	2/53	0.00801185	0.0044311
GO:0035305	BP	negative regulation of dephosphorylation	2/53	0.00801185	0.0044311
GO:0042220	BP	response to cocaine	2/53	0.00801185	0.0044311
GO:0046850	BP	regulation of bone remodeling	2/53	0.00801185	0.0044311
GO:0048483	BP	autonomic nervous system development	2/53	0.00801185	0.0044311
GO:0061028	BP	establishment of endothelial barrier	2/53	0.00801185	0.0044311
GO:1990089	BP	response to nerve growth factor	2/53	0.00801185	0.0044311
GO:0010975	BP	regulation of neuron projection development	5/53	0.00809781	0.00447617
GO:0106106	BP	cold-induced thermogenesis	3/53	0.00812537	0.00448397
GO:0120161	BP	regulation of cold-induced thermogenesis	3/53	0.00812537	0.00448397
GO:1903038	BP	negative regulation of leukocyte cell-cell adhesion	3/53	0.00812537	0.00448397
GO:0043330	BP	response to exogenous dsRNA	2/53	0.00833788	0.00459618
GO:0070509	BP	calcium ion import	2/53	0.00833788	0.00459618
GO:0043161	BP	proteasome-mediated ubiquitin-dependent protein catabolic process	5/53	0.0083985	0.00462704
GO:0061351	BP	neural precursor cell proliferation	3/53	0.00843081	0.00464229
GO:0006692	BP	prostanoid metabolic process	2/53	0.00866981	0.0047608
GO:0006693	BP	prostaglandin metabolic process	2/53	0.00866981	0.0047608
GO:0042304	BP	regulation of fatty acid biosynthetic process	2/53	0.00866981	0.0047608
GO:0061082	BP	myeloid leukocyte cytokine production	2/53	0.00866981	0.0047608
GO:1902041	BP	regulation of extrinsic apoptotic signaling pathway via death domain receptors	2/53	0.00866981	0.0047608
GO:0043270	BP	positive regulation of ion transport	4/53	0.00870788	0.00477908
GO:0007043	BP	cell-cell junction assembly	3/53	0.00890153	0.00488001
GO:0071322	BP	cellular response to carbohydrate stimulus	3/53	0.00890153	0.00488001
GO:0010665	BP	regulation of cardiac muscle cell apoptotic process	2/53	0.00900759	0.0049193
GO:0031062	BP	positive regulation of histone methylation	2/53	0.00900759	0.0049193
GO:0034332	BP	adherens junction organization	2/53	0.00900759	0.0049193
GO:0050873	BP	brown fat cell differentiation	2/53	0.00900759	0.0049193
GO:0050982	BP	detection of mechanical stimulus	2/53	0.00900759	0.0049193
GO:0101023	BP	vascular endothelial cell proliferation	2/53	0.00900759	0.0049193
GO:1905562	BP	regulation of vascular endothelial cell proliferation	2/53	0.00900759	0.0049193
GO:0006636	BP	unsaturated fatty acid biosynthetic process	2/53	0.0093512	0.00509029
GO:0010043	BP	response to zinc ion	2/53	0.0093512	0.00509029
GO:0010939	BP	regulation of necrotic cell death	2/53	0.0093512	0.00509029
GO:0032007	BP	negative regulation of TOR signaling	2/53	0.0093512	0.00509029
GO:0043392	BP	negative regulation of DNA binding	2/53	0.0093512	0.00509029
GO:0046622	BP	positive regulation of organ growth	2/53	0.0093512	0.00509029
GO:0035148	BP	tube formation	3/53	0.00938743	0.00510723
GO:0002443	BP	leukocyte mediated immunity	5/53	0.0094294	0.00512728
GO:0002639	BP	positive regulation of immunoglobulin production	2/53	0.0097006	0.00525477
GO:0006111	BP	regulation of gluconeogenesis	2/53	0.0097006	0.00525477
GO:0006383	BP	transcription by RNA polymerase III	2/53	0.0097006	0.00525477
GO:0007632	BP	visual behavior	2/53	0.0097006	0.00525477
GO:0010656	BP	negative regulation of muscle cell apoptotic process	2/53	0.0097006	0.00525477
GO:0010662	BP	regulation of striated muscle cell apoptotic process	2/53	0.0097006	0.00525477
GO:0010874	BP	regulation of cholesterol efflux	2/53	0.0097006	0.00525477
GO:0044409	BP	entry into host	3/53	0.0098886	0.00535371
GO:0032330	BP	regulation of chondrocyte differentiation	2/53	0.0100558	0.00544011
GO:0048592	BP	eye morphogenesis	3/53	0.0100591	0.00544011
GO:0007389	BP	pattern specification process	5/53	0.0101925	0.0055093
GO:0051017	BP	actin filament bundle assembly	3/53	0.0102312	0.00552428
GO:1990845	BP	adaptive thermogenesis	3/53	0.0102312	0.00552428
GO:0002686	BP	negative regulation of leukocyte migration	2/53	0.0104166	0.00560021
GO:0002931	BP	response to ischemia	2/53	0.0104166	0.00560021
GO:0038093	BP	Fc receptor signaling pathway	2/53	0.0104166	0.00560021
GO:0045668	BP	negative regulation of osteoblast differentiation	2/53	0.0104166	0.00560021
GO:0071385	BP	cellular response to glucocorticoid stimulus	2/53	0.0104166	0.00560021
GO:2000179	BP	positive regulation of neural precursor cell proliferation	2/53	0.0104166	0.00560021
GO:2000648	BP	positive regulation of stem cell proliferation	2/53	0.0104166	0.00560021
GO:2000772	BP	regulation of cellular senescence	2/53	0.0104166	0.00560021
GO:0010559	BP	regulation of glycoprotein biosynthetic process	2/53	0.0107832	0.00578796
GO:0043551	BP	regulation of phosphatidylinositol 3-kinase activity	2/53	0.0107832	0.00578796
GO:0060986	BP	endocrine hormone secretion	2/53	0.0107832	0.00578796
GO:0055067	BP	monovalent inorganic cation homeostasis	3/53	0.0109371	0.0058643
GO:0061572	BP	actin filament bundle organization	3/53	0.0109371	0.0058643
GO:0008347	BP	glial cell migration	2/53	0.0111554	0.00596536
GO:0032608	BP	interferon-beta production	2/53	0.0111554	0.00596536
GO:0032648	BP	regulation of interferon-beta production	2/53	0.0111554	0.00596536
GO:0038066	BP	p38MAPK cascade	2/53	0.0111554	0.00596536
GO:0048168	BP	regulation of neuronal synaptic plasticity	2/53	0.0111554	0.00596536
GO:0001959	BP	regulation of cytokine-mediated signaling pathway	3/53	0.0114847	0.00612507
GO:0003205	BP	cardiac chamber development	3/53	0.0114847	0.00612507
GO:0016571	BP	histone methylation	3/53	0.0114847	0.00612507
GO:0030509	BP	BMP signaling pathway	3/53	0.0114847	0.00612507
GO:0043271	BP	negative regulation of ion transport	3/53	0.0114847	0.00612507
GO:0031529	BP	ruffle organization	2/53	0.0115332	0.00614116
GO:0048008	BP	platelet-derived growth factor receptor signaling pathway	2/53	0.0115332	0.00614116
GO:0048599	BP	oocyte development	2/53	0.0115332	0.00614116
GO:0007568	BP	aging	3/53	0.0118584	0.00631093
GO:0001755	BP	neural crest cell migration	2/53	0.0119167	0.00632514
GO:0006611	BP	protein export from nucleus	2/53	0.0119167	0.00632514
GO:0051785	BP	positive regulation of nuclear division	2/53	0.0119167	0.00632514
GO:0060261	BP	positive regulation of transcription initiation by RNA polymerase II	2/53	0.0119167	0.00632514
GO:0061098	BP	positive regulation of protein tyrosine kinase activity	2/53	0.0119167	0.00632514
GO:2000058	BP	regulation of ubiquitin-dependent protein catabolic process	3/53	0.0120478	0.00639137
GO:0016482	BP	cytosolic transport	3/53	0.012239	0.00648936
GO:0002711	BP	positive regulation of T cell mediated immunity	2/53	0.0123057	0.00650746
GO:0002753	BP	cytoplasmic pattern recognition receptor signaling pathway	2/53	0.0123057	0.00650746
GO:0022029	BP	telencephalon cell migration	2/53	0.0123057	0.00650746
GO:0043407	BP	negative regulation of MAP kinase activity	2/53	0.0123057	0.00650746
GO:2000351	BP	regulation of endothelial cell apoptotic process	2/53	0.0123057	0.00650746
GO:0046456	BP	icosanoid biosynthetic process	2/53	0.0127002	0.00670899
GO:0090497	BP	mesenchymal cell migration	2/53	0.0127002	0.00670899
GO:0015849	BP	organic acid transport	4/53	0.0128354	0.00677685
GO:0009994	BP	oocyte differentiation	2/53	0.0131002	0.00690208
GO:0090303	BP	positive regulation of wound healing	2/53	0.0131002	0.00690208
GO:1903018	BP	regulation of glycoprotein metabolic process	2/53	0.0131002	0.00690208
GO:1904036	BP	negative regulation of epithelial cell apoptotic process	2/53	0.0131002	0.00690208
GO:0019827	BP	stem cell population maintenance	3/53	0.013423	0.00706846
GO:0021885	BP	forebrain cell migration	2/53	0.0135056	0.00710075
GO:0051055	BP	negative regulation of lipid biosynthetic process	2/53	0.0135056	0.00710075
GO:0098781	BP	ncRNA transcription	2/53	0.0135056	0.00710075
GO:0071772	BP	response to BMP	3/53	0.0136265	0.00715679
GO:0071773	BP	cellular response to BMP stimulus	3/53	0.0136265	0.00715679
GO:0002712	BP	regulation of B cell mediated immunity	2/53	0.0139165	0.00728997
GO:0002889	BP	regulation of immunoglobulin mediated immune response	2/53	0.0139165	0.00728997
GO:0016925	BP	protein sumoylation	2/53	0.0139165	0.00728997
GO:0051123	BP	RNA polymerase II preinitiation complex assembly	2/53	0.0139165	0.00728997
GO:0071384	BP	cellular response to corticosteroid stimulus	2/53	0.0139165	0.00728997
GO:0016573	BP	histone acetylation	3/53	0.0140387	0.00735017
GO:0098727	BP	maintenance of cell number	3/53	0.0142475	0.00745557
GO:0001885	BP	endothelial cell development	2/53	0.0143328	0.00748063
GO:0032613	BP	interleukin-10 production	2/53	0.0143328	0.00748063
GO:0032653	BP	regulation of interleukin-10 production	2/53	0.0143328	0.00748063
GO:0060760	BP	positive regulation of response to cytokine stimulus	2/53	0.0143328	0.00748063
GO:2000272	BP	negative regulation of signaling receptor activity	2/53	0.0143328	0.00748063
GO:0016042	BP	lipid catabolic process	4/53	0.0144957	0.0075617
GO:0007219	BP	Notch signaling pathway	3/53	0.0146704	0.0076409
GO:0044000	BP	movement in host	3/53	0.0146704	0.0076409
GO:0071466	BP	cellular response to xenobiotic stimulus	3/53	0.0146704	0.0076409
GO:0001756	BP	somitogenesis	2/53	0.0147544	0.0076687
GO:0010812	BP	negative regulation of cell-substrate adhesion	2/53	0.0147544	0.0076687
GO:0031343	BP	positive regulation of cell killing	2/53	0.0147544	0.0076687
GO:0033692	BP	cellular polysaccharide biosynthetic process	2/53	0.0147544	0.0076687
GO:0009620	BP	response to fungus	2/53	0.0151813	0.00788243
GO:0015909	BP	long-chain fatty acid transport	2/53	0.0151813	0.00788243
GO:0018393	BP	internal peptidyl-lysine acetylation	3/53	0.015318	0.00794924
GO:0032024	BP	positive regulation of insulin secretion	2/53	0.0156136	0.00808589
GO:0042093	BP	T-helper cell differentiation	2/53	0.0156136	0.00808589
GO:0043550	BP	regulation of lipid kinase activity	2/53	0.0156136	0.00808589
GO:0046854	BP	phosphatidylinositol phosphate biosynthetic process	2/53	0.0156136	0.00808589
GO:0006475	BP	internal protein amino acid acetylation	3/53	0.0157586	0.00815675
GO:0010611	BP	regulation of cardiac muscle hypertrophy	2/53	0.0160511	0.00829959
GO:0150116	BP	regulation of cell-substrate junction organization	2/53	0.0160511	0.00829959
GO:0043433	BP	negative regulation of DNA-binding transcription factor activity	3/53	0.0162063	0.00837551
GO:0008217	BP	regulation of blood pressure	3/53	0.0164328	0.0084882
GO:0042130	BP	negative regulation of T cell proliferation	2/53	0.0164939	0.00851532
GO:0006936	BP	muscle contraction	4/53	0.0167555	0.00864593
GO:0002548	BP	monocyte chemotaxis	2/53	0.0169418	0.00872409
GO:0032922	BP	circadian regulation of gene expression	2/53	0.0169418	0.00872409
GO:0033344	BP	cholesterol efflux	2/53	0.0169418	0.00872409
GO:2000036	BP	regulation of stem cell population maintenance	2/53	0.0169418	0.00872409
GO:0061136	BP	regulation of proteasomal protein catabolic process	3/53	0.0171232	0.00881296
GO:0014743	BP	regulation of muscle hypertrophy	2/53	0.0173949	0.00894821
GO:0045664	BP	regulation of neuron differentiation	3/53	0.0175924	0.00904513
GO:0018394	BP	peptidyl-lysine acetylation	3/53	0.0178296	0.00912766
GO:0019362	BP	pyridine nucleotide metabolic process	2/53	0.0178532	0.00912766
GO:0043462	BP	regulation of ATP-dependent activity	2/53	0.0178532	0.00912766
GO:0045665	BP	negative regulation of neuron differentiation	2/53	0.0178532	0.00912766
GO:0046496	BP	nicotinamide nucleotide metabolic process	2/53	0.0178532	0.00912766
GO:0046635	BP	positive regulation of alpha-beta T cell activation	2/53	0.0178532	0.00912766
GO:0050795	BP	regulation of behavior	2/53	0.0178532	0.00912766
GO:0061035	BP	regulation of cartilage development	2/53	0.0178532	0.00912766
GO:0071677	BP	positive regulation of mononuclear cell migration	2/53	0.0178532	0.00912766
GO:0072678	BP	T cell migration	2/53	0.0178532	0.00912766
GO:1904888	BP	cranial skeletal system development	2/53	0.0178532	0.00912766
GO:0003002	BP	regionalization	4/53	0.0182121	0.0093064
GO:0042058	BP	regulation of epidermal growth factor receptor signaling pathway	2/53	0.0183165	0.0093407
GO:0043967	BP	histone H4 acetylation	2/53	0.0183165	0.0093407
GO:0045123	BP	cellular extravasation	2/53	0.0183165	0.0093407
GO:0051145	BP	smooth muscle cell differentiation	2/53	0.0183165	0.0093407
GO:0008154	BP	actin polymerization or depolymerization	3/53	0.0185522	0.00945608
GO:0005977	BP	glycogen metabolic process	2/53	0.018785	0.00956497
GO:0045661	BP	regulation of myoblast differentiation	2/53	0.018785	0.00956497
GO:0098739	BP	import across plasma membrane	3/53	0.0190429	0.00969139
GO:0032956	BP	regulation of actin cytoskeleton organization	4/53	0.0190545	0.00969234
GO:0006073	BP	cellular glucan metabolic process	2/53	0.0192584	0.00978118
GO:0021536	BP	diencephalon development	2/53	0.0192584	0.00978118
GO:0044042	BP	glucan metabolic process	2/53	0.0192584	0.00978118
GO:1903828	BP	negative regulation of protein localization	3/53	0.019291	0.00979273
GO:0002449	BP	lymphocyte mediated immunity	4/53	0.0193981	0.00984215
GO:0031032	BP	actomyosin structure organization	3/53	0.0195408	0.00990951
GO:0006024	BP	glycosaminoglycan biosynthetic process	2/53	0.0197369	0.00998873
GO:0008088	BP	axo-dendritic transport	2/53	0.0197369	0.00998873
GO:0032720	BP	negative regulation of tumor necrosis factor production	2/53	0.0197369	0.00998873
GO:0045824	BP	negative regulation of innate immune response	2/53	0.0197369	0.00998873
GO:0007204	BP	positive regulation of cytosolic calcium ion concentration	3/53	0.0197924	0.0100118
GO:0034637	BP	cellular carbohydrate biosynthetic process	2/53	0.0202204	0.0102025
GO:0043537	BP	negative regulation of blood vessel endothelial cell migration	2/53	0.0202204	0.0102025
GO:0043966	BP	histone H3 acetylation	2/53	0.0202204	0.0102025
GO:0051966	BP	regulation of synaptic transmission, glutamatergic	2/53	0.0202204	0.0102025
GO:0070897	BP	transcription preinitiation complex assembly	2/53	0.0202204	0.0102025
GO:1902115	BP	regulation of organelle assembly	3/53	0.0203011	0.010238
GO:0006479	BP	protein methylation	3/53	0.0205582	0.0103572
GO:0008213	BP	protein alkylation	3/53	0.0205582	0.0103572
GO:0072524	BP	pyridine-containing compound metabolic process	2/53	0.0207088	0.0104226
GO:1903556	BP	negative regulation of tumor necrosis factor superfamily cytokine production	2/53	0.0207088	0.0104226
GO:0043087	BP	regulation of GTPase activity	4/53	0.0209923	0.01056
GO:0031396	BP	regulation of protein ubiquitination	3/53	0.0210777	0.0105976
GO:1901184	BP	regulation of ERBB signaling pathway	2/53	0.0212022	0.0106495
GO:2001259	BP	positive regulation of cation channel activity	2/53	0.0212022	0.0106495
GO:0006282	BP	regulation of DNA repair	3/53	0.0216044	0.0108461
GO:0006023	BP	aminoglycan biosynthetic process	2/53	0.0217004	0.0108779
GO:0031060	BP	regulation of histone methylation	2/53	0.0217004	0.0108779
GO:0061844	BP	antimicrobial humoral immune response mediated by antimicrobial peptide	2/53	0.0217004	0.0108779
GO:0008016	BP	regulation of heart contraction	3/53	0.0221383	0.0110919
[truncated: 324 more rows]
