# Supplementary material for: The Effects and Mechanisms of Ti-Fu-Kang Decoction in Alleviating Central Fatigue: Insights from Network Pharmacology and Metabolomics
Source: Pharmaceuticals (Basel). 2025 Oct 14;18(10):1545. doi: 10.3390/ph18101545 (PMC12567221; doi:10.3390/ph18101545)
Supplement: Supplementary file 1 [file pharmaceuticals-18-01545-s001.zip › Supplementary Table S6 The results of KEGG enrichment.xlsx]

## Sheet: Sheet1
Supplementary Table S7: The results of KEGG enrichment
ID	KEGG term	GeneRatio	pvalue	qvalue
hsa05167	Kaposi sarcoma-associated herpesvirus infection	29/53	6.31e-35	2.53e-33
hsa05215	Prostate cancer	24/53	3.49e-34	6.99e-33
hsa04933	AGE-RAGE signaling pathway in diabetic complications	24/53	7.88e-34	1.05e-32
hsa05161	Hepatitis B	27/53	1.05e-33	1.05e-32
hsa05417	Lipid and atherosclerosis	28/53	6.58e-32	5.26e-31
hsa01522	Endocrine resistance	21/53	2.72e-28	1.82e-27
hsa05163	Human cytomegalovirus infection	26/53	4.95e-28	2.83e-27
hsa05205	Proteoglycans in cancer	24/53	5.76e-26	2.88e-25
hsa05210	Colorectal cancer	18/53	5.74e-24	2.55e-23
hsa04066	HIF-1 signaling pathway	19/53	8.81e-24	3.52e-23
hsa05135	Yersinia infection	20/53	2.35e-23	8.56e-23
hsa04657	IL-17 signaling pathway	18/53	3.22e-23	1.07e-22
hsa05418	Fluid shear stress and atherosclerosis	20/53	3.7e-23	1.14e-22
hsa04919	Thyroid hormone signaling pathway	19/53	8.62e-23	2.46e-22
hsa04151	PI3K-Akt signaling pathway	26/53	1.22e-22	3.24e-22
hsa05142	Chagas disease	18/53	1.54e-22	3.86e-22
hsa05152	Tuberculosis	21/53	1.7e-22	3.99e-22
hsa05160	Hepatitis C	20/53	4.53e-22	1.01e-21
hsa04917	Prolactin signaling pathway	16/53	5.83e-22	1.23e-21
hsa05235	PD-L1 expression and PD-1 checkpoint pathway in cancer	17/53	6.69e-22	1.34e-21
hsa05164	Influenza A	20/53	2.29e-21	4.37e-21
hsa05212	Pancreatic cancer	16/53	2.43e-21	4.42e-21
hsa05207	Chemical carcinogenesis - receptor activation	21/53	7.67e-21	1.31e-20
hsa05132	Salmonella infection	22/53	7.88e-21	1.31e-20
hsa05165	Human papillomavirus infection	24/53	8.49e-21	1.36e-20
hsa04625	C-type lectin receptor signaling pathway	17/53	1.11e-20	1.7e-20
hsa05166	Human T-cell leukemia virus 1 infection	21/53	1.67e-20	2.47e-20
hsa05219	Bladder cancer	13/53	4.11e-20	5.87e-20
hsa05162	Measles	18/53	4.54e-20	6.27e-20
hsa04668	TNF signaling pathway	17/53	1.04e-19	1.39e-19
hsa05220	Chronic myeloid leukemia	15/53	1.44e-19	1.83e-19
hsa05224	Breast cancer	18/53	1.46e-19	1.83e-19
hsa05131	Shigellosis	21/53	1.71e-19	2.07e-19
hsa01521	EGFR tyrosine kinase inhibitor resistance	15/53	2.68e-19	3.15e-19
hsa04218	Cellular senescence	18/53	4.36e-19	4.98e-19
hsa04068	FoxO signaling pathway	17/53	6.53e-19	7.25e-19
hsa04659	Th17 cell differentiation	16/53	8e-19	8.64e-19
hsa04620	Toll-like receptor signaling pathway	16/53	9.33e-19	9.83e-19
hsa05145	Toxoplasmosis	16/53	1.27e-18	1.3e-18
hsa04630	JAK-STAT signaling pathway	18/53	1.51e-18	1.51e-18
hsa05169	Epstein-Barr virus infection	19/53	1.86e-18	1.82e-18
hsa04660	T cell receptor signaling pathway	16/53	6.12e-18	5.83e-18
hsa05213	Endometrial cancer	13/53	8.75e-18	8.14e-18
hsa05133	Pertussis	14/53	9.34e-18	8.49e-18
hsa04621	NOD-like receptor signaling pathway	18/53	1.3e-17	1.15e-17
hsa04926	Relaxin signaling pathway	16/53	1.75e-17	1.52e-17
hsa04210	Apoptosis	16/53	3.67e-17	3.13e-17
hsa04012	ErbB signaling pathway	14/53	4.01e-17	3.34e-17
hsa04915	Estrogen signaling pathway	16/53	5.25e-17	4.26e-17
hsa05225	Hepatocellular carcinoma	17/53	5.32e-17	4.26e-17
hsa05203	Viral carcinogenesis	18/53	5.64e-17	4.42e-17
hsa04380	Osteoclast differentiation	16/53	7.45e-17	5.73e-17
hsa05222	Small cell lung cancer	14/53	1.27e-16	9.6e-17
hsa04935	Growth hormone synthesis, secretion and action	15/53	2.1e-16	1.55e-16
hsa05214	Glioma	13/53	3.07e-16	2.23e-16
hsa05140	Leishmaniasis	13/53	3.68e-16	2.63e-16
hsa05170	Human immunodeficiency virus 1 infection	17/53	2.47e-15	1.73e-15
hsa04936	Alcoholic liver disease	15/53	2.65e-15	1.83e-15
hsa05226	Gastric cancer	15/53	4.93e-15	3.34e-15
hsa04722	Neurotrophin signaling pathway	14/53	5.13e-15	3.42e-15
hsa05206	MicroRNAs in cancer	19/53	5.94e-15	3.9e-15
hsa05218	Melanoma	12/53	7.99e-15	5.16e-15
hsa04932	Non-alcoholic fatty liver disease	15/53	9.81e-15	6.23e-15
hsa05171	Coronavirus disease - COVID-19	17/53	1.58e-14	9.89e-15
hsa05146	Amoebiasis	13/53	1.92e-14	1.18e-14
hsa04510	Focal adhesion	16/53	2.33e-14	1.41e-14
hsa04211	Longevity regulating pathway	12/53	1.11e-13	6.61e-14
hsa05221	Acute myeloid leukemia	11/53	1.42e-13	8.35e-14
hsa04071	Sphingolipid signaling pathway	13/53	1.82e-13	1.05e-13
hsa05211	Renal cell carcinoma	11/53	1.99e-13	1.13e-13
hsa05230	Central carbon metabolism in cancer	11/53	2.34e-13	1.32e-13
hsa05223	Non-small cell lung cancer	11/53	3.22e-13	1.79e-13
hsa05130	Pathogenic Escherichia coli infection	15/53	4.5e-13	2.47e-13
hsa05216	Thyroid cancer	9/53	5.37e-13	2.9e-13
hsa05321	Inflammatory bowel disease	10/53	3.42e-12	1.82e-12
hsa04062	Chemokine signaling pathway	14/53	3.98e-12	2.09e-12
hsa05010	Alzheimer disease	18/53	4.44e-12	2.31e-12
hsa04010	MAPK signaling pathway	16/53	9.93e-12	5.09e-12
hsa05231	Choline metabolism in cancer	11/53	1.02e-11	5.16e-12
hsa01524	Platinum drug resistance	10/53	1.52e-11	7.58e-12
hsa04931	Insulin resistance	11/53	2.97e-11	1.47e-11
hsa04550	Signaling pathways regulating pluripotency of stem cells	12/53	3.31e-11	1.62e-11
hsa05208	Chemical carcinogenesis - reactive oxygen species	14/53	3.39e-11	1.63e-11
hsa05202	Transcriptional misregulation in cancer	13/53	6.69e-11	3.19e-11
hsa04662	B cell receptor signaling pathway	10/53	1.09e-10	5.15e-11
hsa04658	Th1 and Th2 cell differentiation	10/53	1.22e-10	5.68e-11
hsa05415	Diabetic cardiomyopathy	13/53	1.43e-10	6.56e-11
hsa04664	Fc epsilon RI signaling pathway	9/53	2.12e-10	9.63e-11
hsa04140	Autophagy - animal	12/53	2.18e-10	9.79e-11
hsa05120	Epithelial cell signaling in Helicobacter pylori infection	9/53	2.76e-10	1.23e-10
hsa05144	Malaria	8/53	4.26e-10	1.87e-10
hsa04914	Progesterone-mediated oocyte maturation	10/53	8.02e-10	3.49e-10
hsa04613	Neutrophil extracellular trap formation	12/53	9.57e-10	4.12e-10
hsa05134	Legionellosis	8/53	1.1e-09	4.67e-10
hsa05022	Pathways of neurodegeneration - multiple diseases	17/53	1.35e-09	5.69e-10
hsa04217	Necroptosis	11/53	1.79e-09	7.46e-10
hsa04370	VEGF signaling pathway	8/53	1.94e-09	8.01e-10
hsa04213	Longevity regulating pathway - multiple species	8/53	2.54e-09	1.04e-09
hsa04912	GnRH signaling pathway	9/53	3.23e-09	1.3e-09
hsa04024	cAMP signaling pathway	12/53	6.16e-09	2.46e-09
hsa04064	NF-kappa B signaling pathway	9/53	9.55e-09	3.78e-09
hsa04930	Type II diabetes mellitus	7/53	9.67e-09	3.79e-09
hsa04014	Ras signaling pathway	12/53	1.1e-08	4.29e-09
hsa04725	Cholinergic synapse	9/53	2.14e-08	8.22e-09
hsa04148	Efferocytosis	10/53	2.23e-08	8.5e-09
hsa04150	mTOR signaling pathway	10/53	2.52e-08	9.51e-09
hsa04152	AMPK signaling pathway	9/53	3.59e-08	1.34e-08
hsa04015	Rap1 signaling pathway	11/53	3.67e-08	1.36e-08
hsa05020	Prion disease	12/53	6.23e-08	2.29e-08
hsa04310	Wnt signaling pathway	10/53	6.33e-08	2.3e-08
hsa04520	Adherens junction	8/53	6.65e-08	2.4e-08
hsa05323	Rheumatoid arthritis	8/53	7.24e-08	2.58e-08
hsa04910	Insulin signaling pathway	9/53	1.05e-07	3.71e-08
hsa04916	Melanogenesis	8/53	1.27e-07	4.47e-08
hsa04920	Adipocytokine signaling pathway	7/53	1.66e-07	5.77e-08
hsa04137	Mitophagy - animal	8/53	1.72e-07	5.95e-08
hsa04072	Phospholipase D signaling pathway	9/53	2.03e-07	6.94e-08
hsa04350	TGF-beta signaling pathway	8/53	2.15e-07	7.28e-08
hsa04115	p53 signaling pathway	7/53	2.69e-07	9.03e-08
hsa04934	Cushing syndrome	9/53	2.85e-07	9.49e-08
hsa04110	Cell cycle	9/53	3.35e-07	1.11e-07
hsa01523	Antifolate resistance	5/53	8.13e-07	2.66e-07
hsa04650	Natural killer cell mediated cytotoxicity	8/53	1.19e-06	3.88e-07
hsa04929	GnRH secretion	6/53	2.19e-06	7.06e-07
hsa05143	African trypanosomiasis	5/53	2.41e-06	7.7e-07
hsa04921	Oxytocin signaling pathway	8/53	3.23e-06	1.02e-06
hsa04622	RIG-I-like receptor signaling pathway	6/53	4.01e-06	1.26e-06
hsa04928	Parathyroid hormone synthesis, secretion and action	7/53	4.94e-06	1.54e-06
hsa04810	Regulation of actin cytoskeleton	9/53	7.64e-06	2.37e-06
hsa04611	Platelet activation	7/53	8.58e-06	2.64e-06
hsa04750	Inflammatory mediator regulation of TRP channels	6/53	2.54e-05	7.76e-06
hsa04215	Apoptosis - multiple species	4/53	3.66e-05	1.11e-05
hsa04720	Long-term potentiation	5/53	4.66e-05	1.4e-05
hsa04670	Leukocyte transendothelial migration	6/53	6.23e-05	1.86e-05
hsa04960	Aldosterone-regulated sodium reabsorption	4/53	7.31e-05	2.17e-05
hsa05016	Huntington disease	9/53	8.32e-05	2.45e-05
hsa05100	Bacterial invasion of epithelial cells	5/53	9.68e-05	2.83e-05
hsa04360	Axon guidance	7/53	0.000104	3e-05
hsa04612	Antigen processing and presentation	5/53	0.000109	3.15e-05
hsa04623	Cytosolic DNA-sensing pathway	5/53	0.00013	3.71e-05
hsa05332	Graft-versus-host disease	4/53	0.000131	3.71e-05
hsa04371	Apelin signaling pathway	6/53	0.000176	4.97e-05
hsa05030	Cocaine addiction	4/53	0.0002	5.59e-05
hsa04540	Gap junction	5/53	0.000212	5.88e-05
hsa04666	Fc gamma R-mediated phagocytosis	5/53	0.000285	7.85e-05
hsa04261	Adrenergic signaling in cardiomyocytes	6/53	0.000296	8.11e-05
hsa04061	Viral protein interaction with cytokine and cytokine receptor	5/53	0.000313	8.51e-05
hsa04922	Glucagon signaling pathway	5/53	0.000428	0.000116
hsa04730	Long-term depression	4/53	0.000438	0.000118
hsa05217	Basal cell carcinoma	4/53	0.000528	0.000141
hsa04726	Serotonergic synapse	5/53	0.000596	0.000158
hsa05031	Amphetamine addiction	4/53	0.000746	0.000196
hsa04728	Dopaminergic synapse	5/53	0.001112	0.000291
hsa04114	Oocyte meiosis	5/53	0.0014	0.000364
hsa05330	Allograft rejection	3/53	0.00148	0.000382
hsa05017	Spinocerebellar ataxia	5/53	0.001638	0.00042
hsa04060	Cytokine-cytokine receptor interaction	7/53	0.001878	0.000478
hsa04940	Type I diabetes mellitus	3/53	0.00212	0.000537
hsa04530	Tight junction	5/53	0.003377	0.00085
hsa04973	Carbohydrate digestion and absorption	3/53	0.003656	0.000914
hsa04340	Hedgehog signaling pathway	3/53	0.004509	0.00112
hsa05034	Alcoholism	5/53	0.00518	0.001279
hsa04923	Regulation of lipolysis in adipocytes	3/53	0.005221	0.001281
hsa04330	Notch signaling pathway	3/53	0.005998	0.001463
hsa05014	Amyotrophic lateral sclerosis	7/53	0.006316	0.001531
hsa04723	Retrograde endocannabinoid signaling	4/53	0.011976	0.002886
hsa04714	Thermogenesis	5/53	0.012941	0.0031
hsa03083	Polycomb repressive complex	3/53	0.013345	0.003177
hsa04390	Hippo signaling pathway	4/53	0.014285	0.003381
hsa05310	Asthma	2/53	0.014676	0.003453
hsa04022	cGMP-PKG signaling pathway	4/53	0.017201	0.004024
hsa04141	Protein processing in endoplasmic reticulum	4/53	0.018609	0.004328
hsa04713	Circadian entrainment	3/53	0.020198	0.00467
hsa04640	Hematopoietic cell lineage	3/53	0.021309	0.004899
hsa04672	Intestinal immune network for IgA production	2/53	0.034665	0.007923
