# Supplementary material for: The Effects and Mechanisms of Ti-Fu-Kang Decoction in Alleviating Central Fatigue: Insights from Network Pharmacology and Metabolomics
Source: Pharmaceuticals (Basel). 2025 Oct 14;18(10):1545. doi: 10.3390/ph18101545 (PMC12567221; doi:10.3390/ph18101545)
Supplement: Supplementary file 1 [file pharmaceuticals-18-01545-s001.zip › Supplementary Table S7 active compounds and their Mol ID.xlsx]

## Sheet: Table1
Supplementary Table S5: active compounds and their Mol ID
Number	Molecule Name	Mol ID
1	Wogonin	MOL000173
2	Jaranol	MOL000239
3	Isorhamnetin	MOL000354
4	Bifendate	MOL000387
5	Sinensetin	MOL001803
6	Ammidin	MOL001941
7	Scopolin	MOL002218
8	Medicarpin	MOL002565
9	Naringenin	MOL004328
10	3,5,6,7-tetramethoxy-2-(3,4,5-trimethoxyphenyl)chromone	MOL004598
11	5,7-dihydroxy-2-(3-hydroxy-4-methoxyphenyl)chroman-4-one	MOL005100
12	Eriodictyol	MOL005190
13	Nobiletin	MOL005828
14	Obacunoic acid	MOL006410
15	Tetramethoxyluteolin	MOL007879
16	Calycosin-7-O-beta-D-glucopyranoside	MOL009289
17	Cubebin	MOL013187
18	Obacunone	MOL013352
19	Marmin	MOL013381
20	Isosakuranetin-7-rutinoside	MOL013428
21	Prangenin	MOL013430
22	(6aR,11aR)-9,10-dimethoxy-6a,11a-dihydro-6H-benzofurano[3,2-c]chromen-3-ol	MOL000380
23	Isoflavanone	MOL000398
24	Acacetin	MOL001689
25	Sainfuran	MOL004644
26	4-[(2S,3R)-5-[(E)-3-hydroxyprop-1-enyl]-7-methoxy-3-methylol-2,3-dihydrobenzofuran-2-yl]-2-methoxy-phenol	MOL009053
27	Isovitexin	MOL002322
